# Supplementary material for: Genes encoding equine β-lactoglobulin (LGB1 and LGB2): Polymorphism, expression, and impact on milk composition
Source: PLoS One. 2020 Apr 22;15(4):e0232066. doi: 10.1371/journal.pone.0232066 (PMC7176115; doi:10.1371/journal.pone.0232066)
Supplement: S2 Table — MAF–minor allele frequency. Horse breeds acronyms: FJOR–Fjording, HUC–Hucul, HAFL–Haflinger, PCH–Polish Coldblood Horse, PPH–Polish Primitive Horse, PWH–Polish Warmblood Horse, SHET–Shetland Pony, SIL–Silesian, THOR–Thoroughbred, WELP–Welsh Pony, ARAB–Arabian, PERCH–Percheron. (XLSX) [file pone.0232066.s002.xlsx]

## Sheet: Arkusz1
S2 Table. Detected LGB1 and LGB2 variants
	Gene	Polymorphism ID	Location on ECA25	Alleles	Breeds	Consequence	Used in association studies	Name on Figure 1	MAF
	LGB1	rs1139555719	25:38880401	a/g	FJOR,HAFL,HUC,PCH,PPH,PWH,SHET,SIL,THOR	upstream gene variant	YES	snp1	0.0986842
	LGB1	rs69324336	25:38880303	t/c	ARAB,FJOR,HAFL,HUC,PCH,PERCH,PPH,PWH,SIL,THOR,WELP	upstream gene variant	YES	snp2	0.0197368
	LGB1	rs1143386853	25:38880241	g/a	ARAB,HUC,PCH,PPH,PWH,SIL,THOR,WELP	upstream gene variant	YES	snp3	0.0197368
	LGB1	rs1142388519	25:38880193	c/a	ARAB,HUC,PCH,PPH,PWH,SIL,THOR,WELP	upstream gene variant	YES	snp4	0.0533333
	LGB1	rs1137751261	25:38879854	t/a	FJOR,PCH,PERCH,PPH,PWH,SHET	upstream gene variant	YES	snp5	0.473333
	LGB1	rs1144647991	25:38879790	a/c	PCH,PERCH,PPH,PWH,SHET,WELP	upstream gene variant	YES	snp6	0.126667
	LGB1	rs1143515669	25:38879747	g/a	PCH,PERCH,PPH,PWH,SHET,WELP	upstream gene variant	YES	snp7	0.126667
	LGB1	rs396340577	25:38879402	g/a	SIL	intron variant	NO	-	0.0208333
	LGB1	rs1147644858	25:38879373	g/a	HUC,SIL,WELP	intron variant	NO	-	0.0520833
	LGB1	rs1149248186	25:38879324	g/a	FJOR,HAFL,HUC,SIL	intron variant	NO	-	0.0364583
	LGB1	rs395074979	25:38879307	g/t	SIL	intron variant	NO	-	0.0208333
	LGB1	rs397105008	25:38879256	c/t	SIL	intron variant	NO	-	0.0208333
	LGB1	rs1143779968	25:38879248	c/t	ARAB,FJOR,HUC,PCH,PPH,PWH,SIL,WELP	intron variant	YES	snp8	0.0833333
	LGB1	rs1151178556	25:38879096	c/t	ARAB,PCH	intron variant	NO	-	0.0271739
	LGB1	rs1148122102	25:38878788	g/a	FJOR,HAFL,PERCH,PPH,SHET,SIL,THOR,WELP	intron variant	NO	-	0.217391
	LGB1	rs1138167607	25:38878773	g/a	FJOR,HAFL,PCH,PERCH,PPH,PWH,SHET,THOR,WELP	intron variant	NO	-	0.0260417
	LGB1	rs69324335	25:38878415	g/a	FJOR,HAFL,HUC,PCH,PERCH,PPH,PWH,SHET	intron variant	YES	snp9	0.0681818
	LGB1	rs1137084167	25:38878388	g/a	FJOR,HAFL,SHET	intron variant	NO	-	0.0163043
	LGB1	rs394865855	25:38878237	t/c	FJOR,HAFL,SHET	intron variant	NO	-	0.0380435
	LGB1	rs1150055140	25:38878227	c/a	FJOR,HAFL,PERCH,PPH	intron variant	YES	snp10	0.076087
	LGB1	rs1140947478	25:38878205	c/t	HAFL,PERCH,WELP	intron variant	NO	-	0.0163043
	LGB1	rs1138383236	25:38878082	g/a	ARAB,FJOR,HAFL,HUC,PCH,PERCH,PPH,PWH,SHET	intron variant	YES	snp11	0.152174
	LGB1	rs1149024473	25:38878056	g/t	ARAB,FJOR,HAFL,HUC,PCH,PERCH,PPH,PWH,SHET	intron variant	YES	snp12	0.152174
	LGB1	rs69324334	25:38877929	g/a	ARAB,FJOR,HAFL,HUC,PCH,PERCH,PPH,PWH,SIL,WELP	intron variant	YES	snp13	0.0913978
	LGB1	rs1137816233	25:38877746	g/c	FJOR,HAFL,HUC,PCH,PERCH,PPH,PWH,SIL,SHET,THOR,WELP	intron variant	YES	snp14	0.204301
	LGB1	rs69324333	25:38877745	c/t	FJOR,HAFL,HUC,PCH,PERCH,PPH,PWH,SIL,SHET,THOR,WELP	intron variant	YES	snp15	0.078125
	LGB1	rs69324332	25:38877625	t/c	ARAB,FJOR,HAFL,HUC,PCH,PERCH,PPH,PWH,SHET,SIL,THOR	intron variant	YES	snp16	0.397849
	LGB1	rs69324331	25:38877622	g/a	ARAB,FJOR,HAFL,HUC,PCH,PERCH,PPH,PWH,SIL	intron variant	YES	snp17	0.0978261
	LGB1	rs394132956	25:38877588	c/g	ARAB,FJOR,HAFL,PCH,PPH,PWH,SHET,WELP	intron variant	YES	snp18	0.0869565
	LGB1	rs1151091548	25:38877474	g/t	HAFL,PCH,PERCH,PPH,PWH,SHET,WELP,PCH	intron variant	YES	snp19	0.048913
	LGB1	rs397277457	25:38876847	g/a	SIL	intron variant	NO	-	0.0263158
	LGB1	rs395807878	25:38876824	a/c	ARAB,FJOR,HAFL,HUC,PCH,PERCH,PPH,PWH,WELP	intron variant	YES	snp20	0.126316
	LGB1	rs1152359379	25:38876542	c/t	FJOR,HAFL,PWH,SHET,SIL	intron variant	NO	-	0.0473684
	LGB1	rs1145828370	25:38876470	c/t	FJOR,HAFL,HUC,PWH,PERCH,PPH,PWH,SHET	intron variant	YES	snp21	0.0842105
	LGB1	rs394685913	25:38876333	t/c	ARAB,FJOR,HAFL,HUC,PERCH,PWH,WELP	intron variant	NO	-	0.127778
	LGB1	rs1140333438	25:38876189	g/a	FJOR,HAFL,HUC,PCH,ERCH,PPH,PWH,SHET	intron variant	YES	snp22	0.0833333
	LGB1	rs1135979964	25:38876131	g/t	ARAB,FJOR,HUC,PCH,PPH,PWH,SHET,SIL,WELP	intron variant	YES	snp23	0.122222
	LGB1	rs396690004	25:38876042	c/a	SIL	intron variant	NO	-	0.0277778
	LGB1	rs396386385	25:38875951	c/t	HUC,PCH,PPH,PWH	intron variant	YES	snp24	0.0166667
	LGB1	rs1138693760	25:38875922	g/t	ARAB,FJOR,HUC,PCH,PPH,PWH,SHET,WELP	intron variant	YES	snp25	0.11236
	LGB1	rs1145800518	25:38875679	c/t	FJOR,HUC	intron variant	NO	-	0.0212766
	LGB1	rs1142290468	25:38875599	g/a	ARAB,FJOR,HUC,PCH,PERCH,PPH,PWH,,SHET,SIL	intron variant	YES	snp26	0.106383
	LGB1	rs1140322039	25:38875548	g/a	ARAB,FJOR,HAFL,PCH,PERCH,PPH,PWH,SHET,THOR,PCH	intron variant	YES	snp27	0.212766
	LGB1	new (submitted to EVA: PRJEB35282)	25:38875547	c/t	FJOR,PERCH	intron variant	NO	-	0.0277778
	LGB1	rs1145783052	25:38875477	g/a	FJOR,HAFL,HUC,PCH,PERCH,PPH,PWH,SHET	3 prime UTR variant	YES	snp28	0.0860215
	LGB1	rs394407776	25:38875310	c/t	ARAB,FJOR,HAFL,HUC,PCH,PERCH,PPH,PWH,SHET,THOR,WELP	intron variant	NO	-	0.413978
	LGB1	rs1137463714	25:38874842	g/a	PCH,PPH,PWH	3 prime UTR variant	NO	-	0.295455
	LGB2	rs1152268933	25:38896071	c/t	FJOR,HUC,PCH,PPH,PWH,SHET,WELP	upstream gene variant	YES	snp29	0.04
	LGB2	new (submitted to EVA: PRJEB35282)	25:38896038-39	gc/-	FJOR,HAFL,HUC,PCH,PERCH,PPH,PWH,SHET,THOR	upstream gene variant	YES	snp30	0.130435
	LGB2	rs1137736062	25:38895470	g/a	FJOR,HAFL,HUC,PCH,PERCH,PPH,PWH,SHET,SIL,THOR,WELP	upstream gene variant	NO	-	0.113333
	LGB2	new (submitted to EVA: PRJEB35282)	25:38895282	t/a	SIL	missense variant (p.24Thr>Ser)	NO	-	0.0260417
	LGB2	rs1138764575	25:38894968	c/t	FJOR,HAFL,PCH,PPH,PWH	intron variant	YES	snp31	0.0208333
	LGB2	new (submitted to EVA: PRJEB35282)	25:38894872	g/-	FJOR,HAF,PCH,PPH,PWH,SHET,SIL,THOR,WELP	intron variant	NO	-	0.210526
	LGB2	rs394890269	25:38894800	g/a	ARAB,HAF,HUC,PCH,PERCH,PPH,PWH,SHET,SIL,THOR,WELP	missense variant (p.55Ala>Val)	NO	-	0.169643
	LGB2	rs1139075433	25:38894734	c/t	ARAB,HAF,HUC,PCH,PERCH,PPH,PWH,SHET,SIL,WELP	missense variant (p.77Arg>His)	NO	-	0.175926
	LGB2	rs396004929	25:38894666	c/a	ARAB,FJOR,HAF,PCH,PERCH,PPH,SHET,SIL	intron variant	NO	-	0.329268
	LGB2	rs1148377985	25:38894375	g/a	ARAB,FJOR,HAF,HUC,PCH,PERCH,PPH,PWH,SHET,SIL,THOR,WELP	intron variant	NO	-	0.207317
	LGB2	rs1149725220	25:38894284	c/t	FJOR,HUC	intron variant	NO	-	0.015625
	LGB2	rs1146793104	25:38894213	c/t	FJOR,PERCH	intron variant	NO	-	0.0260417
	LGB2	rs1135922479	25:38894046	c/t	ARAB,PCH,SIL	missense variant (p.83Ala>Thr)	NO	-	0.03125
	LGB2	rs394579175	25:38893380	g/a	ARAB,HUC,PCH,SHET,SIL,WELP	intron variant	NO	-	0.293478
	LGB2	new (submitted to EVA: PRJEB35282)	25:38893334	g/c	ARAB,PCH	intron variant	NO	-	0.037037
	LGB2	rs1146788949	25:38893063	c/t	HUC,PPH	intron variant	NO	-	0.162162
	LGB2	rs1147676538	25:38892154	g/a	HUC,PCH,WELP	intron variant	NO		0.046875
	LGB2	rs1146870844	25:38892072	c/g	HAFL,PCH,PERCH,PPH,PWH,SIL,SHET,THOR,WELP	intron variant	YES	snp32	0.161458
	LGB2	new (submitted to EVA: PRJEB35282)	25:38891975	t/c	ARAB,FJOR,PCH	intron variant	NO	-	0.0483871
	LGB2	rs1136619476	25:38891806	c/t	HUC,PCH,SIL,WELP	intron variant	NO	-	0.0364583
	LGB2	rs1147986078	25:38891746	c/a	HAFL,PWH,SHET,SIL	intron variant	NO	-	0.0416667
	LGB2	rs1147571308	25:38891720	c/a	ARAB,HUC,PPH,PWH,SHET,THOR,WELP	intron variant	NO	-	0.15625
	LGB2	rs397488866	25:38891526	g/c	ARAB,HUC,PCH,PERCH,PPH,PWH,SHET,SIL	splice region variant	NO	-	0.197917
	LGB2	rs395788095	25:38891430	g/a	ARAB,HUC,SIL	missense variant (p.172Pro>Leu)	NO	-	0.0260417
	LGB2	new (submitted to EVA: PRJEB35282)	25:38891425	c/g	FJOR,HAFL,PWH,SHET,SIL	missense variant (p.174Gly>Arg)	NO	-	0.0481928
	LGB2	new (submitted to EVA: PRJEB35282)	25:38891350	g/a	SHET,SIL	intron variant	NO	-	0.0235294
	LGB2	rs1140419067	25:38891274	c/a	FJOR,HAFL,PERCH,PPH,PWH,SHET,THOR,WELP	intron variant	NO	-	0.192708
	LGB2	rs1136269500	25:38891273	a/c	FJOR,HAFL,PERCH,PPH,PWH,SHET,THOR,WELP	intron variant	NO	-	0.192708
	LGB2	rs1141273057	25:38891031	g/c	PCH,PPH,PWH	intron variant	NO	-	0.0446429
	LGB2	rs1140106579	25:38890933	g/a	HAF,PCH,PERCH,PPH,PWH,SHET,THOR,WELP	intron variant	YES	snp33	0.274648
	LGB2	rs1144796536	25:38890932	g/c	HAF,PCH,PERCH,PPH,PWH,SHET,THOR,WELP	intron variant	YES	snp34	0.274648
	LGB2	rs1141488737	25:38890929	a/t	HAF,PCH,PERCH,PPH,PWH,THOR,WELP	intron variant	YES	snp35	0.274648
	LGB2	rs1138921635	25:38890751	a/g	HUC,PCH,PERCH,PPH,PWH,SHET,SIL	intron variant	YES	snp36	0.183099
	LGB2	rs1146084267	25:38890742	a/g	HUC,PCH,PERCH,PPH,PWH,SHET,SIL	intron variant	YES	snp37	0.183099
	LGB2	rs1142870818	25:38890739	g/c	HUC,PCH,PERCH,PPH,PWH,SHET,SIL	intron variant	YES	snp38	0.183099
	LGB2	rs1147750066	25:38890738	c/t	HAF,PCH,PERCH,PPH,PWH,SHET,THOR,WELP	intron variant	YES	snp39	0.297297
MAF – minor allele frequency. Horse breeds acronyms: FJOR – Fjording, HUC – Hucul, HAFL – Haflinger, PCH – Polish Coldblood Horse, PPH – Polish Primitive Horse, PWH – Polish Warmblood Horse, SHET – Shetland Pony, SIL – Silesian, THOR – Thoroughbred, WELP – Welsh Pony, ARAB – Arabian, PERCH – Percheron.
