# Supplementary material for: Genes encoding equine β-lactoglobulin (LGB1 and LGB2): Polymorphism, expression, and impact on milk composition
Source: PLoS One. 2020 Apr 22;15(4):e0232066. doi: 10.1371/journal.pone.0232066 (PMC7176115; doi:10.1371/journal.pone.0232066)
Supplement: S3 Table — SNP—single nucleotide polymorphism, RA—relative abundance, SEM—standard error of the mean, n—number of horses, k—number of phenotypic observations. Within column (for each SNP separately) means marked with the same superscript differed significantly at ap<0.05 or Ap<0.01. (XLSX) [file pone.0232066.s003.xlsx]

## Sheet: Arkusz1
	Table S3. Association studies results.
	All breeds together (n=73)
	SNP	Genotype	n (k)	LGB1 mRNA (RA)	SEM	LGB2 mRNA (RA)	SEM	Milk LGB (g/L)	SEM	Protein (g/L)	SEM	Lactose (g/L)	SEM	Fat (g/L)	SEM
	LGB1 rs1140333438	GG	63 (189)	1748.04	81.65	613.97	38.08	2.86a	0.05	17.12	0.13	64.6	0.1	15.9	0.4
		GA	7 (21)	2189.32	256.67	762.51	119.71	3.23a	0.17	17.83	0.43	64.7	0.5	15.5	1.2
	LGB1 rs1150055140	CC	63 (189)	1723.88a	80.97	583.90A	37.22	2.89	0.05	17.16	0.13	64.5	0.1	15.8	0.3
		CA	7 (21)	2379.08a	254.9	996.16A	117.19	3.02	0.17	17.59	0.44	65.1	0.5	16.3	1.2
	LGB1 rs1137816233	GG	25 (74)	1757.73	132.81	676.03	61.6711	2.932	0.09225	17.0595	0.2247	64.421	0.2589	17.0a	0.6
		GT	37 (110)	1815.16	107.23	607.03	49.7942	2.906	0.07449	17.4352	0.1814	64.641	0.209	14.9a	0.5
		TT	9 (27)	1856.66	220.25	594.63	102.28	2.8311	0.153	16.703	0.3726	65.311	0.4293	16.7	1.1
	LGB1 rs1140322039	AA	9 (27)	1850.56	220.15	591.44	102.01	2.8335	0.1529	16.7133	0.3714	65.309	0.429	16.7	1.1
		GA	37 (109)	1796.48	107.89	593.8	49.9881	2.9132	0.07493	17.4831	0.182	64.642	0.2102	14.9a	0.5
		GG	26 (76)	1785.88	130.21	693.06	60.3325	2.921	0.09044	17.0012	0.2196	64.424	0.2537	16.9a	0.6
	LGB2 rs1144796536	CC	8 (23)	1807.61	237.29	632.53	109.87	2.8681	0.1649	16.7268	0.4038	64.744	0.4657	16.4	1.1
		GC	34 (100)	1769.11	111.4	579.57	51.5821	2.8939	0.07741	17.225	0.1896	64.589	0.2186	14.9a	0.5
		GG	30 (89)	1828.58	117.85	685.82	54.5678	2.9296	0.08189	17.3064	0.2006	64.666	0.2313	16.8a	0.5
	LGB2 rs1140106579	AA	8 (23)	1807.61	237.29	632.53	109.87	2.8681	0.1649	16.7268	0.4038	64.744	0.4657	16.4	1.1
		GA	34 (100)	1769.11	111.4	579.57	51.5821	2.8939	0.07741	17.225	0.1896	64.589	0.2186	14.9a	0.5
		GG	30 (89)	1828.58	117.85	685.82	54.5678	2.9296	0.08189	17.3064	0.2006	64.666	0.2313	16.8a	0.5
	LGB2 rs1141488737	AA	30 (89)	1828.58	117.85	685.82	54.5678	2.9296	0.08189	17.3064	0.2006	64.666	0.2313	16.8a	0.5
		TA	34 (100)	1769.11	111.4	579.57	51.5821	2.8939	0.07741	17.225	0.1896	64.589	0.2186	14.9a	0.5
		TT	8 (23)	1807.61	237.29	632.53	109.87	2.8681	0.1649	16.7268	0.4038	64.744	0.4657	16.4	1.1
	Polish Primitive Horse (n=20)
	SNP	Genotype	n (k)	LGB1 mRNA (RA)	SEM	LGB2 mRNA (RA)	SEM	Milk LGB (g/L)	SEM	Protein (g/L)	SEM	Lactose (g/L)	SEM	Fat (g/L)	SEM
	LGB1 rs1150055140	CC	14 (41)	1994.81a	194.03	690.87A	89.99	2.7	0.11	16.94	0.276	64.3	0.3	17.5	0.9
		CA	6 (18)	2817.96a	292.71	1184.95A	135.77	2.82	0.17	17.56	0.4164	64.8	0.4	18.6	1.3
	LGB1 rs1143515669	GG	17 (51)	2199.73	181.58	819.1	86.74	2.7	0.1	16.86A	0.2307	64.6	0.2	17.5	0.8
		AG	3 (9)	2542.87	459.46	986.37	219.51	2.94	0.25	18.85A	0.5837	63.3	0.7	20.1	2.1
	LGB1 rs1144647991	AC	3 (9)	2542.87	459.46	986.37	219.51	2.94	0.25	18.85A	0.58	63.3	0.8	20.1	2.1
		AA	17 (51)	2199.73	181.58	819.1	86.74	2.7	0.1	16.86A	0.23	64.6	0.2	17.5	0.8
	LGB2 rs1147750066	CT	10 (29)	2314.56	241.65	890.34	115.27	2.67	0.13	17.52	0.3243	63.8a	0.3	17.4	1.1
		CC	10 (30)	2179.98	237.45	794.72	113.26	2.8	0.13	16.75	0.3186	65.1a	0.3	18.2	1.1
	Polish Warmblood Horse (n=27)
	SNP	Genotype	n (k)	LGB1 mRNA (RA)	SEM	LGB2 mRNA (RA)	SEM	Milk LGB (g/L)	SEM	Protein (g/L)	SEM	Lactose (g/L)	SEM	Fat (g/L)	SEM
	LGB1 rs69324332	TT	5 (15)	1300.66a	227.34	616.25	121.1	2.76	0.24	17.48	0.42	64.1	0.6	13.6	1.2
		CT	13 (37)	1813.56	144.95	558.23	77.21	2.65	0.12	18.28	0.26	64.9	0.3	13.9	0.8
		CC	9 (27)	2016.61a	169.45	592.86	90.26	2.92	0.18	17.86	0.31	64.8	0.4	13.8	0.9
	LGB1 rs1142388519	CC	12 (36)	1999.94	147.86	586.33	77.47	3.26	0.13	17.71	0.25	64.8	0.3	13.3	0.8
		CA	12 (34)	1687.5	152.37	531.57	79.84	2.95	0.14	18.58a	0.26	65	0.4	14.4	0.8
		AA	3 (9)	1297.12	295.71	746.85	154.95	2.84	0.27	16.85a	0.51	63.4	0.7	13.5	1.6
	LGB1 rs1143386853	GG	12 (36)	1999.94	147.86	586.33	77.47	3.26	0.13	17.71	0.25	64.8	0.3	13.3	0.8
		GA	12 (34)	1687.5	152.37	531.57	79.84	2.95	0.14	18.58a	0.26	65	0.4	14.4	0.8
		AA	3 (9)	1297.12	295.71	746.85	154.95	2.84	0.27	16.85a	0.51	63.4	0.7	13.5	1.6
	LGB1 rs1140322039	GA	15 (43)	1830.47	138.65	531.23	71.1198	3.1955	0.1287	18.2617	0.2495	65.036	0.362	11.8A	0.6
		GG	8 (24)	1605.23	185.36	619.74	95.081	2.915	0.1721	17.725	0.3335	64.125	0.484	15.3A	0.8
	LGB1 rs1137816233	GG	8 (24)	1605.23	185.36	619.74	95.081	2.915	0.1721	17.725	0.3335	64.125	0.484	15.3A	0.8
		GT	15 (43)	1830.47	138.65	531.23	71.1198	3.1955	0.1287	18.2617	0.2495	65.036	0.362	11.8A	0.6
	LGB1 rs1149024473	GG	18 (53)	1865.6	124.93	642.79	63.2519	3.0331	0.1164	17.7694	0.2208	64.665	0.3303	14.3a	0.6
		GT	7 (20)	1580.76	203.46	471.97	103.01	3.2488	0.1896	18.6988	0.3596	65.073	0.5379	11.2a	1.1
	LGB1 rs1138383236	GA	7 (20)	1580.76	203.46	471.97	103.01	3.2488	0.1896	18.6988	0.3596	65.073	0.5379	11.2a	1.1
		GG	18 (53)	1865.6	124.93	642.79	63.2519	3.0331	0.1164	17.7694	0.2208	64.665	0.3303	14.3a	0.6
	LGB1 rs69324336	TT	7 (21)	1929.37	190.86	560.71	102.38	3.28	0.18	17.9	0.35	64.9	0.5	13.6	1.1
		CT	14 (40)	1933.96a	138.47	600.77	74.28	3.04	0.13	18.24	0.25	64.9	0.3	13.7	0.7
		CC	6 (18)	1288.72a	206.15	561.35	110.59	2.93	0.19	17.52	0.38	64.1	0.5	14.4	1.1
	LGB2 rs1147750066	CC	10 (30)	1646.07	165.99	595.22	85.6735	2.8445	0.1509	17.83	0.2999	64.317	0.4351	15.1a	0.8
		CT	14 (40)	1836.42	143.93	563.74	74.292	3.2804	0.1309	18.2213	0.26	65.029	0.3773	12.1a	0.7
	LGB2 rs1146870844	CG	7 (20)	1500.81	199.4	361.37A	99.3	3.23	0.18	18.72	0.35	64.8	0.5	12.4	1.1
		CC	19 (56)	1845.79	119.11	635.17A	59.32	3.02	0.11	17.76	0.21	64.6	0.3	14.1	0.6
	LGB2 rs1138764575	CC	12 (36)	1999.94	147.86	586.33	77.47	3.26	0.13	17.71	0.25	64.8	0.3	13.3	0.8
		CT	12 (34)	1687.5	152.37	531.57	79.84	2.95	0.14	18.58a	0.26	65	0.4	14.4	0.8
		TT	3 (9)	1297.12	295.71	746.85	154.95	2.84	0.27	16.85a	0.51	63.4	0.7	13.5	1.6
	Polish Coldblood Horse (n=26)
	SNP	Genotype	n (k)	LGB1 mRNA (RA)	SEM	LGB2 mRNA (RA)	SEM	Milk LGB (g/L)	SEM	Protein (g/L)	SEM	Lactose (g/L)	SEM	Fat (g/L)	SEM
	LGB1 rs1151091548	TT	5 (15)	1295.25	249.03	422.48	110.19	2.82	0.18	16.4	0.55	65.6a	0.4	15.3	1.3
		GG	20 (59)	1368.04	124.6	479.32	55.13	2.91	0.09	16.52	0.27	64.4a	0.2	16.1	0.6
	LGB2 rs1141488737	TT	5 (14)	1188.75	256.57	454.71	110.03	2.89	0.18	16.09	0.56	64.6	0.4	14.7	1.4
		TA	13 (39)	1286.91	151.69	372.50a	65.05	2.79	0.11	16.26	0.33	64.5	0.2	15.7	0.8
		AA	7 (21)	1589.61	209.28	658.35a	89.75	3.08	0.15	17.22	0.46	64.9	0.4	17.3	1.1
	LGB2 rs1144796536	GG	7 (21)	1589.61	209.28	658.350a	89.75	3.08	0.15	17.22	0.46	64.9	0.4	17.3	1.1
		CG	13 (39)	1286.91	151.69	372.50a	65.05	2.79	0.11	16.26	0.33	64.5	0.2	15.7	0.8
		CC	5 (14)	1188.75	256.57	454.71	110.03	2.89	0.18	16.09	0.56	64.6	0.4	14.7	1.4
	LGB2 rs1140106579	GG	7 (21)	1589.61	209.28	658.35a	89.75	3.08	0.15	17.22	0.46	64.9	0.4	17.3	1.1
		GA	13 (39)	1286.91	151.69	372.50a	65.05	2.79	0.11	16.26	0.33	64.5	0.2	15.7	0.8
		AA	5 (15)	1188.75	256.57	454.71	110.03	2.89	0.18	16.09	0.56	64.6	0.4	14.7	1.4
	SNP - single nucleotide polymorphism, RA - relative abundance, SEM - standard error of the mean, n - number of horses, k - number of phenotypic observations.
	Within column (for each SNP separately) means marked with the same superscript differed significantly at ap<0.05 or Ap<0.01).
