# Supplementary material for: Genes encoding equine β-lactoglobulin (LGB1 and LGB2): Polymorphism, expression, and impact on milk composition
Source: PLoS One. 2020 Apr 22;15(4):e0232066. doi: 10.1371/journal.pone.0232066 (PMC7176115; doi:10.1371/journal.pone.0232066)
Supplement: S5 Table — Horse breeds acronyms: PPH—Polish Primitive Horse, PWH—Polish Warmblood Horse, PCH—Polish Coldblood Horse. (XLS) [file pone.0232066.s005.xls]

## Sheet: LGB1 and LGB2 
	S5 Table. Genotypes and phenotypes (gene expression and milk composition traits measurements) used in association study
	ID	Breed	Lact. week	LGB1																												LGB2											Phenotypic traits
				rs1145783052	rs1140322039	rs1142290468	rs1138693760	rs396386385	rs1135979964	rs1140333438	rs1145828370	rs395807878	rs1151091548	rs394132956	rs69324331	rs69324332	rs69324333	rs1137816233	rs69324334	rs1149024473	rs1138383236	rs1150055140	rs69324335	rs1143779968	rs1143515669	rs1144647991	rs1137751261	rs1142388519	rs1143386853	rs69324336	rs1139555719	rs1147750066	rs1142870818	rs1146084267	rs1138921635	rs1141488737	rs1144796536	rs1140106579	rs1146870844	rs1138764575	new_LGB2_38896039	rs1152268933	LGB1mRNA (RTL)	LGB2mRNA (RTL)	Milk LGB (g/L)	Total milk protein (g/L)	Total milk lactose (g/L)	Total milk fat (g/L)
	NJ3	PCH	5	GG	AA	GG	GG	CC	GG	GG	CC	CC	GG	GG	GG	CC	CC	TT	GG	TT	AA	CC	AA	TT	GG	AA	TT	CC	GG	TT	AA	TT	GG	AA	AA	TT	CC	AA	GG	CC	DEL/DEL	CC	763.052	522.088	1.99089	15.5	62.3	20.7
	NJ3	PCH	10	GG	AA	GG	GG	CC	GG	GG	CC	CC	GG	GG	GG	CC	CC	TT	GG	TT	AA	CC	AA	TT	GG	AA	TT	CC	GG	TT	AA	TT	GG	AA	AA	TT	CC	AA	GG	CC	DEL/DEL	CC	894.248	234.071	2.5676	15.3	59.8	15.7
	NJ3	PCH	15	GG	AA	GG	GG	CC	GG	GG	CC	CC	GG	GG	GG	CC	CC	TT	GG	TT	AA	CC	AA	TT	GG	AA	TT	CC	GG	TT	AA	TT	GG	AA	AA	TT	CC	AA	GG	CC	DEL/DEL	CC	1922.33	189.32	2.14752	13.3	65.5	7.9
	NJ7	PCH	5	GG	AA	GG	GG	CC	GG	GG	CC	CC	GG	GG	GG	CC	CC	TT	GG	TT	AA	CC	AA	TT	GG	AA	TT	CC	GG	CT	AA	CC	GG	AA	AA	AA	GG	GG	CC	CC	DEL/DEL	CC	1239.37	1028.35	3.94158	19.5	65.4	8.6
	NJ7	PCH	10	GG	AA	GG	GG	CC	GG	GG	CC	CC	GG	GG	GG	CC	CC	TT	GG	TT	AA	CC	AA	TT	GG	AA	TT	CC	GG	CT	AA	CC	GG	AA	AA	AA	GG	GG	CC	CC	DEL/DEL	CC	836.538	211.859	3.21446	14.3	68.4	17.1
	NJ7	PCH	15	GG	AA	GG	GG	CC	GG	GG	CC	CC	GG	GG	GG	CC	CC	TT	GG	TT	AA	CC	AA	TT	GG	AA	TT	CC	GG	CT	AA	CC	GG	AA	AA	AA	GG	GG	CC	CC	DEL/DEL	CC	1661.49	349.896	2.60422	16.5	67.8	19.6
	NJ9	PCH	5	GG	AA	GG	GG	CC	GG	GG	CC	CC	TT	GG	GG	CC	CC	TT	GG	TT	AA	CC	AA	TT	GG	AA	TT	CC	GG	TT	AA	TT	GG	AA	AA	TT	CC	AA	GG	CC	DEL/DEL	CC	966.757	363.636	2.45593	19.4	64.3	13.3
	NJ9	PCH	10	GG	AA	GG	GG	CC	GG	GG	CC	CC	TT	GG	GG	CC	CC	TT	GG	TT	AA	CC	AA	TT	GG	AA	TT	CC	GG	TT	AA	TT	GG	AA	AA	TT	CC	AA	GG	CC	DEL/DEL	CC	678.981	107.325	2.47824	14	65.5	9.3
	NJ9	PCH	15	GG	AA	GG	GG	CC	GG	GG	CC	CC	TT	GG	GG	CC	CC	TT	GG	TT	AA	CC	AA	TT	GG	AA	TT	CC	GG	TT	AA	TT	GG	AA	AA	TT	CC	AA	GG	CC	DEL/DEL	CC	2502.84	725.88	3.25199	14.5	69	15.5
	NJ12	PCH	5	GG	AA	GG	GG	CC	GG	GG	CC	CC	GG	GG	GG	CC	CC	TT	GG	TT	AA	CC	AA	TT	GG	AA	TT	CC	GG	TT	AA	TT	GG	AA	AA	TA	GC	GA	GG	CC	DEL/DEL	CC	312.931	210.345	2.80956	19.4	62.7	20.9
	NJ12	PCH	10	GG	AA	GG	GG	CC	GG	GG	CC	CC	GG	GG	GG	CC	CC	TT	GG	TT	AA	CC	AA	TT	GG	AA	TT	CC	GG	TT	AA	TT	GG	AA	AA	TA	GC	GA	GG	CC	DEL/DEL	CC	588.82	92.236	3.37355	14.5	66.5	12.3
	NJ12	PCH	15	GG	AA	GG	GG	CC	GG	GG	CC	CC	GG	GG	GG	CC	CC	TT	GG	TT	AA	CC	AA	TT	GG	AA	TT	CC	GG	TT	AA	TT	GG	AA	AA	TA	GC	GA	GG	CC	DEL/DEL	CC	1912.23	424.765	3.08802	12.2	68.8	11
	NJ23	PCH	5	GG	AA	GG	GG	CC	GG	GG	CC	CC	TT	GG	GG	CC	CC	TT	GG	GG	GG	CC	AA	TT	GG	AA	TT	CC	GG	CT	AA	CT	GG	AA	AA	TA	GC	GA	CC	CC	DEL/DEL	CC	1925.37	177.114	2.8795	18.5	64.8	20.9
	NJ23	PCH	10	GG	AA	GG	GG	CC	GG	GG	CC	CC	TT	GG	GG	CC	CC	TT	GG	GG	GG	CC	AA	TT	GG	AA	TT	CC	GG	CT	AA	CT	GG	AA	AA	TA	GC	GA	CC	CC	DEL/DEL	CC	584.32	103.55	4.19676	16.2	65.3	14.8
	NJ23	PCH	15	GG	AA	GG	GG	CC	GG	GG	CC	CC	TT	GG	GG	CC	CC	TT	GG	GG	GG	CC	AA	TT	GG	AA	TT	CC	GG	CT	AA	CT	GG	AA	AA	TA	GC	GA	CC	CC	DEL/DEL	CC	2633.14	449.408	1.52227	15.9	66.1	10.5
	R8	PWH	5	GG	AA	GG	GG	CC	GG	GG	CC	CC	GG	GG	GG	CC	CC	TT	GG	TT	AA	CC	AA	TT	GG	AA	TT	CC	GG	TT	AA	TT	GG	AA	AA	TT	CC	AA	CC	CC	INS/DEL	CC	2517.24	992.337	3.92287	20.5	62.3	14.9
	R8	PWH	10	GG	AA	GG	GG	CC	GG	GG	CC	CC	GG	GG	GG	CC	CC	TT	GG	TT	AA	CC	AA	TT	GG	AA	TT	CC	GG	TT	AA	TT	GG	AA	AA	TT	CC	AA	CC	CC	INS/DEL	CC	963.768	137.681	2.40602	18.3	64.9	22.2
	R8	PWH	15	GG	AA	GG	GG	CC	GG	GG	CC	CC	GG	GG	GG	CC	CC	TT	GG	TT	AA	CC	AA	TT	GG	AA	TT	CC	GG	TT	AA	TT	GG	AA	AA	TT	CC	AA	CC	CC	INS/DEL	CC	1422.86	178.286	2.30381	16.4	66.3	19.5
	R15	PWH	5	GG	AA	GG	GG	CC	GG	GG	CC	CC	GG	GG	GG	CT	CC	TT	GG	GG	GG	CC	AA	TT	GG	AA	TT	CA	GA	CT	AA	CT	GG	AA	AA	TA	GC	GA	CC	CT	DEL/DEL	CC	3647.26	2323.63	2.74995	19.4	63	28.9
	R15	PWH	10	GG	AA	GG	GG	CC	GG	GG	CC	CC	GG	GG	GG	CT	CC	TT	GG	GG	GG	CC	AA	TT	GG	AA	TT	CA	GA	CT	AA	CT	GG	AA	AA	TA	GC	GA	CC	CT	DEL/DEL	CC	605.236	85.729	3.12348	17.8	65.8	14
	R15	PWH	15	GG	AA	GG	GG	CC	GG	GG	CC	CC	GG	GG	GG	CT	CC	TT	GG	GG	GG	CC	AA	TT	GG	AA	TT	CA	GA	CT	AA	CT	GG	AA	AA	TA	GC	GA	CC	CT	DEL/DEL	CC	1350.07	276.521	3.30285	15.9	66.3	16.5
	R16	PWH	5	GG	AA	GG	GG	CC	GG	GG	CC	CC	GG	GG	GG	CC	CC	TT	GG	TT	AA	CC	AA	TT	GG	AA	TT	CC	GG	TT	AA	TT	GG	AA	AA	TT	CC	AA	CG	CC	INS/DEL	CC	3012.99	719.481	2.58873	17.8	64	20
	R16	PWH	10	GG	AA	GG	GG	CC	GG	GG	CC	CC	GG	GG	GG	CC	CC	TT	GG	TT	AA	CC	AA	TT	GG	AA	TT	CC	GG	TT	AA	TT	GG	AA	AA	TT	CC	AA	CG	CC	INS/DEL	CC	1491.74	206.612	2.63949	17.4	64.3	15.8
	R16	PWH	15	GG	AA	GG	GG	CC	GG	GG	CC	CC	GG	GG	GG	CC	CC	TT	GG	TT	AA	CC	AA	TT	GG	AA	TT	CC	GG	TT	AA	TT	GG	AA	AA	TT	CC	AA	CG	CC	INS/DEL	CC	1150	163.548	3.8909	15	66.1	14.3
	R23	PWH	5	GG	AA	GG	GG	CC	GG	GG	CC	CC	GG	GG	GG	CC	CC	TT	GG	GG	GG	CC	AA	TT	GG	AA	TT	CC	GG	TT	AA	TT	GG	AA	AA	TT	CC	AA	GG	CC	DEL/DEL	CC	4779.58	2620.65	2.53883	19.3	63.8	16
	R23	PWH	10	GG	AA	GG	GG	CC	GG	GG	CC	CC	GG	GG	GG	CC	CC	TT	GG	GG	GG	CC	AA	TT	GG	AA	TT	CC	GG	TT	AA	TT	GG	AA	AA	TT	CC	AA	GG	CC	DEL/DEL	CC	1178.03	129.167	1.65273	16.4	67.1	17.3
	R23	PWH	15	GG	AA	GG	GG	CC	GG	GG	CC	CC	GG	GG	GG	CC	CC	TT	GG	GG	GG	CC	AA	TT	GG	AA	TT	CC	GG	TT	AA	TT	GG	AA	AA	TT	CC	AA	GG	CC	DEL/DEL	CC	1707.03	352.344	4.99908	16.3	67.2	14.9
	K1	PPH	5	GA	GA	GG	GG	CC	GG	GA	CT	CC	GG	GG	GG	CC	CC	GT	GG	GT	GA	CC	AA	TT	GG	AA	AT	CC	GG	CT	GA	CT	GG	AA	AA	TA	GC	GA	CG	CC	INS/DEL	CC	3137.5	1390.62	2.68679	19.2	61.5	19
	K1	PPH	10	GA	GA	GG	GG	CC	GG	GA	CT	CC	GG	GG	GG	CC	CC	GT	GG	GT	GA	CC	AA	TT	GG	AA	AT	CC	GG	CT	GA	CT	GG	AA	AA	TA	GC	GA	CG	CC	INS/DEL	CC	1826.83	374.374	2.56178	18.4	64.5	19.6
	K1	PPH	15	GA	GA	GG	GG	CC	GG	GA	CT	CC	GG	GG	GG	CC	CC	GT	GG	GT	GA	CC	AA	TT	GG	AA	AT	CC	GG	CT	GA	CT	GG	AA	AA	TA	GC	GA	CG	CC	INS/DEL	CC	1323.08	385.128	2.09737	16.8	68.1	12.6
	K2	PPH	5	GG	GA	GA	GT	CC	GT	GG	CC	CC	GG	GG	GG	CT	CC	GT	GG	GT	GA	CA	AA	TT	GG	AA	AT	CC	GG	CT	AA	CT	GC	AG	AG	TA	GC	GA	CG	CC	DEL/DEL	CT	6511.9	3916.67	1.99788	20.9	64.5	20.5
	K2	PPH	10	GG	GA	GA	GT	CC	GT	GG	CC	CC	GG	GG	GG	CT	CC	GT	GG	GT	GA	CA	AA	TT	GG	AA	AT	CC	GG	CT	AA	CT	GC	AG	AG	TA	GC	GA	CG	CC	DEL/DEL	CT	2061.11	562.778	2.32957	15.6	57.5	17.3
	K2	PPH	15	GG	GA	GA	GT	CC	GT	GG	CC	CC	GG	GG	GG	CT	CC	GT	GG	GT	GA	CA	AA	TT	GG	AA	AT	CC	GG	CT	AA	CT	GC	AG	AG	TA	GC	GA	CG	CC	DEL/DEL	CT	2308.9	633.508	1.92158	18.8	66.5	14
	K4	PPH	5	GG	GA	GA	GT	CC	GT	GG	CC	CC	GG	GG	GG	CT	CC	GT	GG	GG	GG	CC	AA	TT	GG	AA	AT	CC	GG	CT	AA	CT	GC	AG	AG	TA	GC	GA	CG	CC	DEL/DEL	CT	2236.16	1011.99	3.52783	19.9	64	17.7
	K4	PPH	10	GG	GA	GA	GT	CC	GT	GG	CC	CC	GG	GG	GG	CT	CC	GT	GG	GG	GG	CC	AA	TT	GG	AA	AT	CC	GG	CT	AA	CT	GC	AG	AG	TA	GC	GA	CG	CC	DEL/DEL	CT	735.69	294.613	2.14161	17	64.4	20.7
	K4	PPH	15	GG	GA	GA	GT	CC	GT	GG	CC	CC	GG	GG	GG	CT	CC	GT	GG	GG	GG	CC	AA	TT	GG	AA	AT	CC	GG	CT	AA	CT	GC	AG	AG	TA	GC	GA	CG	CC	DEL/DEL	CT	1157.12	597.87	2.04168	14.8	65.7	19.2
	K5	PPH	5	GG	GA	GA	GT	CC	GT	GG	CC	CC	GG	GG	GG	CT	CC	GT	GG	GT	GA	CA	AA	TT	GG	AA	AT	CC	GG	CT	AA	CT	GC	AG	AG	TA	GC	GA	CG	CC	DEL/DEL	CT	5588.91	2609.7	2.69259	18.4	63.5	20
	K5	PPH	10	GG	GA	GA	GT	CC	GT	GG	CC	CC	GG	GG	GG	CT	CC	GT	GG	GT	GA	CA	AA	TT	GG	AA	AT	CC	GG	CT	AA	CT	GC	AG	AG	TA	GC	GA	CG	CC	DEL/DEL	CT	1476.51	623.826	2.71876	16.6	64.5	14.4
	K5	PPH	15	GG	GA	GA	GT	CC	GT	GG	CC	CC	GG	GG	GG	CT	CC	GT	GG	GT	GA	CA	AA	TT	GG	AA	AT	CC	GG	CT	AA	CT	GC	AG	AG	TA	GC	GA	CG	CC	DEL/DEL	CT	3393.09	879.15	2.5547	15.4	65.6	16.5
	K9	PPH	5	GG	GA	GG	GG	CT	GG	GG	CC	CC	GG	GG	GA	CC	CC	GT	GG	GT	GA	CC	AA	CT	GG	AA	TT	CC	GG	TT	AA	CT	GG	AA	AA	TA	GC	GA	CG	CC	DEL/DEL	CC	1952.63	694.737	2.34754	18.8	65.8	7.4
	K9	PPH	10	GG	GA	GG	GG	CT	GG	GG	CC	CC	GG	GG	GA	CC	CC	GT	GG	GT	GA	CC	AA	CT	GG	AA	TT	CC	GG	TT	AA	CT	GG	AA	AA	TA	GC	GA	CG	CC	DEL/DEL	CC	1518.18	373.636	2.74325	16	64.5	15.2
	K9	PPH	15	GG	GA	GG	GG	CT	GG	GG	CC	CC	GG	GG	GA	CC	CC	GT	GG	GT	GA	CC	AA	CT	GG	AA	TT	CC	GG	TT	AA	CT	GG	AA	AA	TA	GC	GA	CG	CC	DEL/DEL	CC	2629.68	493.516	3.13175	15.4	59.4	10.2
	NJ1	PCH	5	GG	GA	GG	GG	CC	GG	GG	CC	CA	GG	GC	GG	CT	CC	GT	GG	GT	GA	CC	AG	TT	GG	AA	TT	CC	GG	CT	AA	CC	GG	AA	AA	AA	GG	GG	CG	CC	DEL/DEL	CC	2461.45	1779.36	2.05805	14.9	64.6	15.6
	NJ1	PCH	10	GG	GA	GG	GG	CC	GG	GG	CC	CA	GG	GC	GG	CT	CC	GT	GG	GT	GA	CC	AG	TT	GG	AA	TT	CC	GG	CT	AA	CC	GG	AA	AA	AA	GG	GG	CG	CC	DEL/DEL	CC	460.667	58	2.39826	14.8	64.9	19
	NJ1	PCH	15	GG	GA	GG	GG	CC	GG	GG	CC	CA	GG	GC	GG	CT	CC	GT	GG	GT	GA	CC	AG	TT	GG	AA	TT	CC	GG	CT	AA	CC	GG	AA	AA	AA	GG	GG	CG	CC	DEL/DEL	CC	2519.31	872.587	3.29645	19.9	64.4	20.4
	NJ2	PCH	5	GG	GA	GG	GG	CC	GG	GG	CC	CA	TT	GC	GG	CT	CC	GT	GG	GG	GG	CC	AG	TT	GG	AA	TT	CC	GG	CT	AA	CT	GG	AA	AA	TA	GC	GA	CG	CC	DEL/DEL	CC	3018.48	1864.48	1.84349	12.7	66.1	13.4
	NJ2	PCH	10	GG	GA	GG	GG	CC	GG	GG	CC	CA	TT	GC	GG	CT	CC	GT	GG	GG	GG	CC	AG	TT	GG	AA	TT	CC	GG	CT	AA	CT	GG	AA	AA	TA	GC	GA	CG	CC	DEL/DEL	CC	562.341	121.628	2.96283	15	63.8	8
	NJ2	PCH	15	GG	GA	GG	GG	CC	GG	GG	CC	CA	TT	GC	GG	CT	CC	GT	GG	GG	GG	CC	AG	TT	GG	AA	TT	CC	GG	CT	AA	CT	GG	AA	AA	TA	GC	GA	CG	CC	DEL/DEL	CC	402.431	49.4444	2.14338	15.2	66.7	27.8
	NJ4	PCH	5	GG	GA	GG	GG	CC	GG	GG	CC	CC	GG	GG	GA	CC	CT	GT	GA	GT	GA	CC	AA	CT	GG	AA	TT	CC	GG	TT	AA	CT	GG	AA	AA	TA	GC	GA	CC	CC	DEL/DEL	CC	339.506	125.14	2.79237	18.3	63.8	11.7
	NJ4	PCH	10	GG	GA	GG	GG	CC	GG	GG	CC	CC	GG	GG	GA	CC	CT	GT	GA	GT	GA	CC	AA	CT	GG	AA	TT	CC	GG	TT	AA	CT	GG	AA	AA	TA	GC	GA	CC	CC	DEL/DEL	CC	2953.56	513.932	2.4546	10.9	56.9	19
	NJ4	PCH	15	GG	GA	GG	GG	CC	GG	GG	CC	CC	GG	GG	GA	CC	CT	GT	GA	GT	GA	CC	AA	CT	GG	AA	TT	CC	GG	TT	AA	CT	GG	AA	AA	TA	GC	GA	CC	CC	DEL/DEL	CC	3495.92	567.347	2.26563	18.8	64.9	16.2
	NJ5	PCH	5	GG	GA	GG	GG	CC	GG	GG	CC	CC	GG	GG	GG	CC	CT	GT	GA	GT	GA	CC	AA	TT	GG	AA	TT	CC	GG	TT	AA	CT	GG	AA	AA	TA	GC	GA	CG	CT	DEL/DEL	CC	1966.49	1201.03	2.28783	16.8	64.3	18.7
	NJ5	PCH	10	GG	GA	GG	GG	CC	GG	GG	CC	CC	GG	GG	GG	CC	CT	GT	GA	GT	GA	CC	AA	TT	GG	AA	TT	CC	GG	TT	AA	CT	GG	AA	AA	TA	GC	GA	CG	CT	DEL/DEL	CC	416.667	89.619	2.67828	16.8	64.8	24.2
	NJ5	PCH	15	GG	GA	GG	GG	CC	GG	GG	CC	CC	GG	GG	GG	CC	CT	GT	GA	GT	GA	CC	AA	TT	GG	AA	TT	CC	GG	TT	AA	CT	GG	AA	AA	TA	GC	GA	CG	CT	DEL/DEL	CC	3722.53	796.703	2.90046	16.1	67.8	12
	NJ8	PCH	5	GG	GA	GG	GG	CC	GG	GG	CC	CC	GG	GG	GG	CC	CC	GT	GG	GT	GA	CC	AA	TT	GG	AA	TT	CC	GG	CT	AA	CT	GG	AA	AA	TA	GC	GA	CG	CC	DEL/DEL	CC	2514.75	1004.42	2.43856	11.9	61.7	20.3
	NJ8	PCH	10	GG	GA	GG	GG	CC	GG	GG	CC	CC	GG	GG	GG	CC	CC	GT	GG	GT	GA	CC	AA	TT	GG	AA	TT	CC	GG	CT	AA	CT	GG	AA	AA	TA	GC	GA	CG	CC	DEL/DEL	CC	857.616	536.755	2.43496	17.2	60.7	22.9
	NJ8	PCH	15	GG	GA	GG	GG	CC	GG	GG	CC	CC	GG	GG	GG	CC	CC	GT	GG	GT	GA	CC	AA	TT	GG	AA	TT	CC	GG	CT	AA	CT	GG	AA	AA	TA	GC	GA	CG	CC	DEL/DEL	CC	815.315	155.18	3.29009	16.1	64.1	18.1
	NJ10	PCH	5	GG	GA	GG	GG	CC	GG	GG	CC	CA	GG	GG	GG	CT	CC	GT	GG	GG	GG	CC	AG	TT	GG	AA	TT	CC	GG	CT	AA	CT	GG	AA	AA	TA	GC	GA	CG	CC	DEL/DEL	CC	1868.47	972.948	2.74751	19.1	63.6	11.8
	NJ10	PCH	10	GG	GA	GG	GG	CC	GG	GG	CC	CA	GG	GG	GG	CT	CC	GT	GG	GG	GG	CC	AG	TT	GG	AA	TT	CC	GG	CT	AA	CT	GG	AA	AA	TA	GC	GA	CG	CC	DEL/DEL	CC	1914.34	317.729	3.05373	13.5	63.3	16.8
	NJ10	PCH	15	GG	GA	GG	GG	CC	GG	GG	CC	CA	GG	GG	GG	CT	CC	GT	GG	GG	GG	CC	AG	TT	GG	AA	TT	CC	GG	CT	AA	CT	GG	AA	AA	TA	GC	GA	CG	CC	DEL/DEL	CC	381.728	94.6884	2.94604	17.9	65.5	13.4
	NJ13	PCH	5	GG	GA	GG	GG	CC	GG	GG	CC	CA	GG	GC	GG	CT	CC	GT	GG	GT	GA	CC	AG	TT	GG	AA	TT	CC	GG	CT	AA	CT	GG	AA	AA	AA	GG	GG	CG	CC	DEL/DEL	CC	2162.06	1800.4	3.99585	23.3	63.6	13.7
	NJ13	PCH	10	GG	GA	GG	GG	CC	GG	GG	CC	CA	GG	GC	GG	CT	CC	GT	GG	GT	GA	CC	AG	TT	GG	AA	TT	CC	GG	CT	AA	CT	GG	AA	AA	AA	GG	GG	CG	CC	DEL/DEL	CC	4346.15	618.59	2.57338	18.2	63.8	30.3
	NJ13	PCH	15	GG	GA	GG	GG	CC	GG	GG	CC	CA	GG	GC	GG	CT	CC	GT	GG	GT	GA	CC	AG	TT	GG	AA	TT	CC	GG	CT	AA	CT	GG	AA	AA	AA	GG	GG	CG	CC	DEL/DEL	CC	2191.26	431.694	2.54046	15.4	66.9	14.2
	NJ15	PCH	5	GG	GA	GG	GG	CC	GG	GG	CC	CC	GG	GG	GG	CT	CC	GT	GG	GG	GG	CC	AA	TT	GG	AA	TT	CC	GG	CT	AA	CT	GG	AA	AA	TA	GC	GA	CG	CC	DEL/DEL	CC	1384.69	1095.46	3.36102	23.6	63.7	14.4
	NJ15	PCH	10	GG	GA	GG	GG	CC	GG	GG	CC	CC	GG	GG	GG	CT	CC	GT	GG	GG	GG	CC	AA	TT	GG	AA	TT	CC	GG	CT	AA	CT	GG	AA	AA	TA	GC	GA	CG	CC	DEL/DEL	CC	807.298	148.528	3.06451	17.9	64.2	13.1
	NJ15	PCH	15	GG	GA	GG	GG	CC	GG	GG	CC	CC	GG	GG	GG	CT	CC	GT	GG	GG	GG	CC	AA	TT	GG	AA	TT	CC	GG	CT	AA	CT	GG	AA	AA	TA	GC	GA	CG	CC	DEL/DEL	CC	3175.75	572.859	4.04928	15.5	65.2	15.7
	NJ17	PCH	5	GG	GA	GG	GG	CC	GG	GG	CC	CA	GG	GC	GG	CT	CC	GT	GG	GG	GG	CC	AG	TT	GG	AA	TT	CC	GG	CT	AA	CT	GG	AA	AA	TA	GC	GA	CG	CC	DEL/DEL	CC	1387.1	161.663	2.43417	17.1	63.2	19.4
	NJ17	PCH	10	GG	GA	GG	GG	CC	GG	GG	CC	CA	GG	GC	GG	CT	CC	GT	GG	GG	GG	CC	AG	TT	GG	AA	TT	CC	GG	CT	AA	CT	GG	AA	AA	TA	GC	GA	CG	CC	DEL/DEL	CC	19.1713	7.3743	3.06471	17.2	64.2	26.3
	NJ17	PCH	15	GG	GA	GG	GG	CC	GG	GG	CC	CA	GG	GC	GG	CT	CC	GT	GG	GG	GG	CC	AG	TT	GG	AA	TT	CC	GG	CT	AA	CT	GG	AA	AA	TA	GC	GA	CG	CC	DEL/DEL	CC	2969.75	796.975	2.43318	15.1	65.8	10.7
	NJ19	PCH	5	GG	GA	GG	GG	CC	GG	GG	CC	CC	GG	GG	GA	CC	CT	GT	GA	GG	GG	CC	AA	CT	GG	AA	TT	CC	GG	TT	AA	CT	GG	AA	AA	TA	GC	GA	CG	CC	DEL/DEL	CC	1381.22	172.831	3.50563	18.1	62.4	33.1
	NJ19	PCH	10	GG	GA	GG	GG	CC	GG	GG	CC	CC	GG	GG	GA	CC	CT	GT	GA	GG	GG	CC	AA	CT	GG	AA	TT	CC	GG	TT	AA	CT	GG	AA	AA	TA	GC	GA	CG	CC	DEL/DEL	CC	510.217	238.186	2.82771	17.1	65.2	6.1
	NJ19	PCH	15	GG	GA	GG	GG	CC	GG	GG	CC	CC	GG	GG	GA	CC	CT	GT	GA	GG	GG	CC	AA	CT	GG	AA	TT	CC	GG	TT	AA	CT	GG	AA	AA	TA	GC	GA	CG	CC	DEL/DEL	CC	847.639	282.618	1.3549	15.9	66.1	16.1
	NJ20	PCH	5	GG	GA	GG	GG	CC	GG	GG	CC	CC	TT	GG	GA	CC	CT	GT	GA	GG	GG	CC	AA	CT	GG	AA	TT	CC	GG	CT	AA	CC	GG	AA	AA	AA	GG	GG	CG	CC	DEL/DEL	CC	0.340116	0.0587209	2.81037	20.4	62.4	12.6
	NJ20	PCH	10	GG	GA	GG	GG	CC	GG	GG	CC	CC	TT	GG	GA	CC	CT	GT	GA	GG	GG	CC	AA	CT	GG	AA	TT	CC	GG	CT	AA	CC	GG	AA	AA	AA	GG	GG	CG	CC	DEL/DEL	CC	1253.46	130.991	3.74529	15.4	64.8	21.9
	NJ20	PCH	15	GG	GA	GG	GG	CC	GG	GG	CC	CC	TT	GG	GA	CC	CT	GT	GA	GG	GG	CC	AA	CT	GG	AA	TT	CC	GG	CT	AA	CC	GG	AA	AA	AA	GG	GG	CG	CC	DEL/DEL	CC	340.237	87.574	2.35106	16.2	69.1	15.8
	NJ21	PCH	5	GG	GA	GG	GG	CC	GG	GG	CC	CA	GG	GC	GG	CT	CC	GT	GG	GT	GA	CC	AG	TT	GG	AA	TT	CA	GA	CT	AA	CC	GG	AA	AA	TA	GC	GA	CG	CT	DEL/DEL	CC	497.98	133.586	3.25498	18.4	61.4	14.4
	NJ21	PCH	10	GG	GA	GG	GG	CC	GG	GG	CC	CA	GG	GC	GG	CT	CC	GT	GG	GT	GA	CC	AG	TT	GG	AA	TT	CA	GA	CT	AA	CC	GG	AA	AA	TA	GC	GA	CG	CT	DEL/DEL	CC	240.625	69.6429	3.58597	14.2	66.8	6.1
	NJ21	PCH	15	GG	GA	GG	GG	CC	GG	GG	CC	CA	GG	GC	GG	CT	CC	GT	GG	GT	GA	CC	AG	TT	GG	AA	TT	CA	GA	CT	AA	CC	GG	AA	AA	TA	GC	GA	CG	CT	DEL/DEL	CC	530.189	130.189	2.97461	13.5	65.9	10
	NJ22	PCH	5	GG	GA	GG	GG	CC	GG	GG	CC	CC	GG	GG	GG	CT	CC	GT	GG	GT	GA	CC	AA	TT	GG	AA	TT	CC	GG	TT	AA	TT	GG	AA	AA	TT	CC	AA	CG	CC	DEL/DEL	CC	384.263	86.255	3.42272	16.5	64.2	20.3
	NJ22	PCH	10	GG	GA	GG	GG	CC	GG	GG	CC	CC	GG	GG	GG	CT	CC	GT	GG	GT	GA	CC	AA	TT	GG	AA	TT	CC	GG	TT	AA	TT	GG	AA	AA	TT	CC	AA	CG	CC	DEL/DEL	CC	1370.16	576.55	2.40927	18.8	66.6	11.2
	NJ22	PCH	15	GG	GA	GG	GG	CC	GG	GG	CC	CC	GG	GG	GG	CT	CC	GT	GG	GT	GA	CC	AA	TT	GG	AA	TT	CC	GG	TT	AA	TT	GG	AA	AA	TT	CC	AA	CG	CC	DEL/DEL	CC	898.263	372.208	4.25364	18.4	65.8	9.6
	NJ24	PCH	5	GG	GA	GG	GG	CC	GG	GG	CC	CA	GG	CC	GG	CT	CC	GT	GG	GG	GG	CC	AG	TT	GG	AA	TT	CC	GG	CT	AA	CT	GG	AA	AA	TA	GC	GA	CG	CC	DEL/DEL	CC	382.899	79.6417	2.66422	20.5	60.7	17.5
	NJ24	PCH	10	GG	GA	GG	GG	CC	GG	GG	CC	CA	GG	CC	GG	CT	CC	GT	GG	GG	GG	CC	AG	TT	GG	AA	TT	CC	GG	CT	AA	CT	GG	AA	AA	TA	GC	GA	CG	CC	DEL/DEL	CC	251.572	56.2107	1.37402	14.9	66.7	11.4
	NJ24	PCH	15	GG	GA	GG	GG	CC	GG	GG	CC	CA	GG	CC	GG	CT	CC	GT	GG	GG	GG	CC	AG	TT	GG	AA	TT	CC	GG	CT	AA	CT	GG	AA	AA	TA	GC	GA	CG	CC	DEL/DEL	CC	615.534	210.874	2.33369	15.9	67.1	12.1
	NJ25	PCH	5	GG	GA	GG	GG	CC	GG	GG	CC	CC	GG	GG	GG	CT	CC	GT	GG	GT	GA	CC	AA	TT	GG	AA	TT	CC	GG	CT	AA	CT	GG	AA	AA	TA	GC	GA	CG	CC	DEL/DEL	CC	672.093	143.256	2.61497	16.8	64.3	9.2
	NJ25	PCH	10	GG	GA	GG	GG	CC	GG	GG	CC	CC	GG	GG	GG	CT	CC	GT	GG	GT	GA	CC	AA	TT	GG	AA	TT	CC	GG	CT	AA	CT	GG	AA	AA	TA	GC	GA	CG	CC	DEL/DEL	CC	468.79	107.006	2.08056	14.1	67.5	8.7
	NJ30	PCH	10	GG	GA	GG	GG	CC	GG	GG	CC	CC	GG	GG	GG	CC	CC	GT	GG	GT	GA	CC	AA	TT	GG	AA	TT	CC	GG	CT	AA	CT	GG	AA	AA	TA	GC	GA	CG	CC	DEL/DEL	CC	1224	246.8	4.10105	16.3	64.5	21.6
	NJ30	PCH	15	GG	GA	GG	GG	CC	GG	GG	CC	CC	GG	GG	GG	CC	CC	GT	GG	GT	GA	CC	AA	TT	GG	AA	TT	CC	GG	CT	AA	CT	GG	AA	AA	TA	GC	GA	CG	CC	DEL/DEL	CC	625	166.376	3.78533	14.8	64.7	18.5
	R1	PWH	5	GG	GA	GG	GG	CC	GG	GG	CC	CC	GG	GG	GG	CT	CC	GT	GG	GT	GA	CC	AA	TT	GG	AA	TT	CA	GA	CT	AA	CT	GG	AA	AA	TA	GC	GA	CG	CT	INS/DEL	CC	2362.07	672.845	3.6631	21.4	63.7	9
	R1	PWH	10	GG	GA	GG	GG	CC	GG	GG	CC	CC	GG	GG	GG	CT	CC	GT	GG	GT	GA	CC	AA	TT	GG	AA	TT	CA	GA	CT	AA	CT	GG	AA	AA	TA	GC	GA	CG	CT	INS/DEL	CC	745.509	108.383	2.93289	18.2	67.3	7.7
	R2	PWH	5	GG	GA	GG	GG	CC	GG	GG	CC	CC	GG	GG	GG	CT	CC	GT	GG	GG	GG	CC	AA	TT	GG	AA	TT	CA	GA	CT	AA	CC	GG	AA	AA	TA	GC	GA	CG	CT	DEL/DEL	CC	1230.77	602.978	1.64773	20.6	63.1	15.3
	R2	PWH	10	GG	GA	GG	GG	CC	GG	GG	CC	CC	GG	GG	GG	CT	CC	GT	GG	GG	GG	CC	AA	TT	GG	AA	TT	CA	GA	CT	AA	CC	GG	AA	AA	TA	GC	GA	CG	CT	DEL/DEL	CC	785.714	156.006	2.48397	19.9	66.4	10.4
	R2	PWH	15	GG	GA	GG	GG	CC	GG	GG	CC	CC	GG	GG	GG	CT	CC	GT	GG	GG	GG	CC	AA	TT	GG	AA	TT	CA	GA	CT	AA	CC	GG	AA	AA	TA	GC	GA	CG	CT	DEL/DEL	CC	1314.71	360.294	2.62906	18.5	66.3	16.3
	R3	PWH	5	GG	GA	GG	GG	CC	GG	GG	CC	CC	GG	GG	GA	CC	CT	GT	GA	GG	GG	CC	AA	CT	GG	AA	TT	CC	GG	TT	AA	CT	GG	AA	AA	TA	GC	GA	CG	CC	INS/DEL	CC	2805.44	941.423	3.59517	18.1	63.6	11.8
	R3	PWH	10	GG	GA	GG	GG	CC	GG	GG	CC	CC	GG	GG	GA	CC	CT	GT	GA	GG	GG	CC	AA	CT	GG	AA	TT	CC	GG	TT	AA	CT	GG	AA	AA	TA	GC	GA	CG	CC	INS/DEL	CC	1415.29	105.893	2.62449	17.8	67.2	8.5
	R3	PWH	15	GG	GA	GG	GG	CC	GG	GG	CC	CC	GG	GG	GA	CC	CT	GT	GA	GG	GG	CC	AA	CT	GG	AA	TT	CC	GG	TT	AA	CT	GG	AA	AA	TA	GC	GA	CG	CC	INS/DEL	CC	1318.95	226.565	2.89043	18.3	66.7	11.2
	R4	PWH	5	GG	GA	GG	GG	CC	GG	GG	CC	CC	GG	GG	GG	CT	CC	GT	GG	GT	GA	CC	AA	TT	GG	AA	TT	CA	GA	CT	AA	CT	GG	AA	AA	TA	GC	GA	CG	CT	DEL/DEL	CC	3197.71	594.771	3.52436	22.3	60.9	12.9
	R4	PWH	10	GG	GA	GG	GG	CC	GG	GG	CC	CC	GG	GG	GG	CT	CC	GT	GG	GT	GA	CC	AA	TT	GG	AA	TT	CA	GA	CT	AA	CT	GG	AA	AA	TA	GC	GA	CG	CT	DEL/DEL	CC	1189.01	204.066	3.84098	21.8	64	14.1
	R4	PWH	15	GG	GA	GG	GG	CC	GG	GG	CC	CC	GG	GG	GG	CT	CC	GT	GG	GT	GA	CC	AA	TT	GG	AA	TT	CA	GA	CT	AA	CT	GG	AA	AA	TA	GC	GA	CG	CT	DEL/DEL	CC	151.571	21.9714	2.02295	18.4	64.7	16.9
	R5	PWH	5	GG	GA	GG	GG	CC	GG	GG	CC	CC	GG	GG	GG	CT	CC	GT	GG	GT	GA	CC	AA	TT	GG	AA	TT	CA	GA	CT	AA	CT	GG	AA	AA	TA	GC	GA	CG	CT	INS/DEL	CC	2008.56	491.443	4.16672	19.9	63.4	10.2
	R5	PWH	10	GG	GA	GG	GG	CC	GG	GG	CC	CC	GG	GG	GG	CT	CC	GT	GG	GT	GA	CC	AA	TT	GG	AA	TT	CA	GA	CT	AA	CT	GG	AA	AA	TA	GC	GA	CG	CT	INS/DEL	CC	571.066	167.005	4.05195	17.8	65.4	7.4
	R5	PWH	15	GG	GA	GG	GG	CC	GG	GG	CC	CC	GG	GG	GG	CT	CC	GT	GG	GT	GA	CC	AA	TT	GG	AA	TT	CA	GA	CT	AA	CT	GG	AA	AA	TA	GC	GA	CG	CT	INS/DEL	CC	1447.67	282.558	3.73269	16.7	65.3	11.7
	R7	PWH	5	GG	GA	GG	GG	CC	GG	GG	CC	CC	GG	GG	GG	CT	CC	GT	GG	GG	GG	CC	AA	TT	GG	AA	TT	CA	GA	CT	AA	CT	GG	AA	AA	TA	GC	GA	CC	CT	INS/DEL	CC	3235.29	964.706	3.53799	21.2	63.8	10.4
	R7	PWH	10	GG	GA	GG	GG	CC	GG	GG	CC	CC	GG	GG	GG	CT	CC	GT	GG	GG	GG	CC	AA	TT	GG	AA	TT	CA	GA	CT	AA	CT	GG	AA	AA	TA	GC	GA	CC	CT	INS/DEL	CC	717.518	89.4161	1.32453	18	66.4	15.5
	R7	PWH	15	GG	GA	GG	GG	CC	GG	GG	CC	CC	GG	GG	GG	CT	CC	GT	GG	GG	GG	CC	AA	TT	GG	AA	TT	CA	GA	CT	AA	CT	GG	AA	AA	TA	GC	GA	CC	CT	INS/DEL	CC	1401.56	411.719	2.0957	17.3	67.1	10
	R9	PWH	5	GG	GA	GG	GG	CC	GG	GG	CC	CA	GG	GC	GG	CT	CC	GT	GG	GT	GA	CC	AG	TT	GG	AA	TT	CC	GG	CT	AA	CT	GG	AA	AA	TA	GC	GA	CC	CC	DEL/DEL	CC	1948.88	640.575	3.21756	20.6	63.8	13.1
	R9	PWH	10	GG	GA	GG	GG	CC	GG	GG	CC	CA	GG	GC	GG	CT	CC	GT	GG	GT	GA	CC	AG	TT	GG	AA	TT	CC	GG	CT	AA	CT	GG	AA	AA	TA	GC	GA	CC	CC	DEL/DEL	CC	2199.58	842.437	3.57285	18.5	63.4	12.5
	R9	PWH	15	GG	GA	GG	GG	CC	GG	GG	CC	CA	GG	GC	GG	CT	CC	GT	GG	GT	GA	CC	AG	TT	GG	AA	TT	CC	GG	CT	AA	CT	GG	AA	AA	TA	GC	GA	CC	CC	DEL/DEL	CC	1082.66	128.555	3.9067	14.6	69.5	9.2
	R10	PWH	5	GG	GA	GG	GG	CC	GG	GG	CC	CA	GG	GC	GG	CT	CC	GT	GG	GG	GG	CC	AG	TT	GG	AA	TT	CC	GG	CT	AA	CT	GG	AA	AA	TA	GC	GA	CC	CC	INS/DEL	CC	2242.96	982.394	3.49642	17.5	62.5	8.2
	R10	PWH	10	GG	GA	GG	GG	CC	GG	GG	CC	CA	GG	GC	GG	CT	CC	GT	GG	GG	GG	CC	AG	TT	GG	AA	TT	CC	GG	CT	AA	CT	GG	AA	AA	TA	GC	GA	CC	CC	INS/DEL	CC	1041.32	164.05	4.77976	16.8	59.6	17.9
	R10	PWH	15	GG	GA	GG	GG	CC	GG	GG	CC	CA	GG	GC	GG	CT	CC	GT	GG	GG	GG	CC	AG	TT	GG	AA	TT	CC	GG	CT	AA	CT	GG	AA	AA	TA	GC	GA	CC	CC	INS/DEL	CC	3986.01	479.021	2.83858	14.3	66.7	13.2
	R13	PWH	5	GG	GA	GG	GG	CC	GG	GG	CC	CC	GG	GG	GA	CC	CT	GT	GA	GT	GA	CC	AA	CT	GG	AA	TT	CC	GG	TT	AA	CT	GG	AA	AA	TA	GC	GA	CG	CC	INS/DEL	CC	2134.45	1040.34	3.78754	21.5	63.5	14.3
	R13	PWH	10	GG	GA	GG	GG	CC	GG	GG	CC	CC	GG	GG	GA	CC	CT	GT	GA	GT	GA	CC	AA	CT	GG	AA	TT	CC	GG	TT	AA	CT	GG	AA	AA	TA	GC	GA	CG	CC	INS/DEL	CC	416.754	42.9319	3.48431	18.2	65.2	12.9
	R13	PWH	15	GG	GA	GG	GG	CC	GG	GG	CC	CC	GG	GG	GA	CC	CT	GT	GA	GT	GA	CC	AA	CT	GG	AA	TT	CC	GG	TT	AA	CT	GG	AA	AA	TA	GC	GA	CG	CC	INS/DEL	CC	1525.15	345.261	4.57685	16.4	64.7	9.8
	R17	PWH	5	GG	GA	GG	GG	CC	GG	GG	CC	CC	GG	GG	GA	CC	CT	GT	GA	GG	GG	CC	AA	CT	GG	AA	TT	CC	GG	TT	AA	CT	GG	AA	AA	TA	GC	GA	CC	CC	DEL/DEL	CC	4610.17	1313.56	4.67822	19.7	62.1	17.6
	R17	PWH	10	GG	GA	GG	GG	CC	GG	GG	CC	CC	GG	GG	GA	CC	CT	GT	GA	GG	GG	CC	AA	CT	GG	AA	TT	CC	GG	TT	AA	CT	GG	AA	AA	TA	GC	GA	CC	CC	DEL/DEL	CC	1389.98	175.599	4.67429	19.8	63.2	11.7
	R17	PWH	15	GG	GA	GG	GG	CC	GG	GG	CC	CC	GG	GG	GA	CC	CT	GT	GA	GG	GG	CC	AA	CT	GG	AA	TT	CC	GG	TT	AA	CT	GG	AA	AA	TA	GC	GA	CC	CC	DEL/DEL	CC	1425.64	323.932	3.34929	14.8	65.6	4.8
	R18	PWH	5	GG	GA	GG	GG	CC	GG	GG	CC	CC	GG	GG	GG	CT	CC	GT	GG	GG	GG	CC	AA	TT	GG	AA	TT	CA	GA	CT	AA	CT	GG	AA	AA	TA	GC	GA	CC	CT	DEL/DEL	CC	5780.35	2823.7	3.31775	20.5	63.3	14.4
	R18	PWH	10	GG	GA	GG	GG	CC	GG	GG	CC	CC	GG	GG	GG	CT	CC	GT	GG	GG	GG	CC	AA	TT	GG	AA	TT	CA	GA	CT	AA	CT	GG	AA	AA	TA	GC	GA	CC	CT	DEL/DEL	CC	538.562	71.2418	2.92194	19.1	66.8	13
	R20	PWH	5	GG	GA	GG	GG	CT	GG	GG	CC	CC	GG	GG	GA	CC	CT	GT	GA	GT	GA	CC	AA	CT	GG	AA	TT	CC	GG	TT	AA	CT	GG	AA	AA	AA	GG	GG	CC	CC	DEL/DEL	CC	3394.58	1502.9	1.85929	20.3	63	9.3
	R20	PWH	10	GG	GA	GG	GG	CT	GG	GG	CC	CC	GG	GG	GA	CC	CT	GT	GA	GT	GA	CC	AA	CT	GG	AA	TT	CC	GG	TT	AA	CT	GG	AA	AA	AA	GG	GG	CC	CC	DEL/DEL	CC	827.561	80.8802	4.45525	17.6	66.1	9.6
	R20	PWH	15	GG	GA	GG	GG	CT	GG	GG	CC	CC	GG	GG	GA	CC	CT	GT	GA	GT	GA	CC	AA	CT	GG	AA	TT	CC	GG	TT	AA	CT	GG	AA	AA	AA	GG	GG	CC	CC	DEL/DEL	CC	1029.6	175.581	2.02772	16.1	67.8	9.9
	R22	PWH	5	GG	GA	GG	GG	CC	GG	GG	CC	CC	GG	GG	GG	CT	CC	GT	GG	GG	GG	CC	AA	TT	GG	AA	TT	CA	GA	CT	AA	CT	GG	AA	AA	TA	GC	GA	CC	CT	DEL/DEL	CC	2032.26	1088.71	3.30648	17.5	65.1	12
	R22	PWH	10	GG	GA	GG	GG	CC	GG	GG	CC	CC	GG	GG	GG	CT	CC	GT	GG	GG	GG	CC	AA	TT	GG	AA	TT	CA	GA	CT	AA	CT	GG	AA	AA	TA	GC	GA	CC	CT	DEL/DEL	CC	1635.8	248.457	4.51631	17.6	66.3	12.4
	R22	PWH	15	GG	GA	GG	GG	CC	GG	GG	CC	CC	GG	GG	GG	CT	CC	GT	GG	GG	GG	CC	AA	TT	GG	AA	TT	CA	GA	CT	AA	CT	GG	AA	AA	TA	GC	GA	CC	CT	DEL/DEL	CC	906.716	236.94	3.23993	14.9	66.9	8.5
	R24	PWH	5	GG	GA	GG	GG	CC	GG	GG	CC	CC	GG	GG	GG	CT	CC	GT	GG	GT	GA	CC	AA	TT	GG	AA	TT	CA	GA	CT	AA	CT	GG	AA	AA	TA	GC	GA	CC	CT	INS/DEL	CC	2731.79	2016.56	1.34308	20.1	63.9	10.2
	R24	PWH	10	GG	GA	GG	GG	CC	GG	GG	CC	CC	GG	GG	GG	CT	CC	GT	GG	GT	GA	CC	AA	TT	GG	AA	TT	CA	GA	CT	AA	CT	GG	AA	AA	TA	GC	GA	CC	CT	INS/DEL	CC	905.952	75.3571	1.70668	14.6	66.7	12.7
	R24	PWH	15	GG	GA	GG	GG	CC	GG	GG	CC	CC	GG	GG	GG	CT	CC	GT	GG	GT	GA	CC	AA	TT	GG	AA	TT	CA	GA	CT	AA	CT	GG	AA	AA	TA	GC	GA	CC	CT	INS/DEL	CC	2001.34	228.898	3.24009	20.4	67.5	12.2
	R26	PWH	5	GG	GA	GA	GG	CC	GG	GG	CC	CA	GG	GG	GG	CC	CC	GT	GG	GG	GG	CC	AG	TT	GG	AA	TT	CC	GG	CT	AA	CC	GG	AA	AA	AA	GG	GG	CC	CC	DEL/DEL	CC	3545.45	821.97	2.46249	17.8	62.4	17.1
	R26	PWH	10	GG	GA	GA	GG	CC	GG	GG	CC	CA	GG	GG	GG	CC	CC	GT	GG	GG	GG	CC	AG	TT	GG	AA	TT	CC	GG	CT	AA	CC	GG	AA	AA	AA	GG	GG	CC	CC	DEL/DEL	CC	964.674	442.391	4.01277	16.8	66	13.8
	R26	PWH	15	GG	GA	GA	GG	CC	GG	GG	CC	CA	GG	GG	GG	CC	CC	GT	GG	GG	GG	CC	AG	TT	GG	AA	TT	CC	GG	CT	AA	CC	GG	AA	AA	AA	GG	GG	CC	CC	DEL/DEL	CC	3015.27	599.237	2.13923	15.9	66.3	11.6
	S1	PPH	5	GG	GA	GA	GT	CC	GT	GG	CC	CC	GG	GG	GG	CT	CC	GT	GG	GG	GG	CC	AA	TT	GG	AA	AT	CC	GG	CT	AA	CT	GC	AG	AG	TA	GC	GA	CC	CC	DEL/DEL	CT	1664.38	851.598	4.24965	19.1	64.6	17.8
	S1	PPH	10	GG	GA	GA	GT	CC	GT	GG	CC	CC	GG	GG	GG	CT	CC	GT	GG	GG	GG	CC	AA	TT	GG	AA	AT	CC	GG	CT	AA	CT	GC	AG	AG	TA	GC	GA	CC	CC	DEL/DEL	CT	524.101	99.6403	3.44845	17	65.2	25.2
	S1	PPH	15	GG	GA	GA	GT	CC	GT	GG	CC	CC	GG	GG	GG	CT	CC	GT	GG	GG	GG	CC	AA	TT	GG	AA	AT	CC	GG	CT	AA	CT	GC	AG	AG	TA	GC	GA	CC	CC	DEL/DEL	CT	712.375	478.261	3.1713	16.9	64.7	17.7
	S6	PPH	5	GG	GA	GG	GT	CC	GT	GG	CC	CC	GG	GG	GG	CT	CC	GT	GG	GT	GA	CA	AA	TT	GG	AA	AT	CC	GG	CC	AA	CC	GG	AA	AA	AA	GG	GG	CG	CC	DEL/DEL	CT	2377.93	761.737	2.60963	17.3	60.8	18.4
	S6	PPH	10	GG	GA	GG	GT	CC	GT	GG	CC	CC	GG	GG	GG	CT	CC	GT	GG	GT	GA	CA	AA	TT	GG	AA	AT	CC	GG	CC	AA	CC	GG	AA	AA	AA	GG	GG	CG	CC	DEL/DEL	CT	944.262	218.852	2.65697	19.8	63.4	13.1
	S6	PPH	15	GG	GA	GG	GT	CC	GT	GG	CC	CC	GG	GG	GG	CT	CC	GT	GG	GT	GA	CA	AA	TT	GG	AA	AT	CC	GG	CC	AA	CC	GG	AA	AA	AA	GG	GG	CG	CC	DEL/DEL	CT	1028.39	389.064	3.35683	17.9	67.3	16.1
	K3	PPH	5	GA	GG	GG	GG	CC	GG	GA	CT	CC	GG	GG	GA	CC	CT	GG	GA	GG	GG	CC	AA	CT	GG	AA	TT	CC	GG	CT	GA	CC	GG	AA	AA	AA	GG	GG	CC	CC	INS/DEL	CC	5364.96	1914.23	4.11593	19.3	64.8	12.4
	K3	PPH	10	GA	GG	GG	GG	CC	GG	GA	CT	CC	GG	GG	GA	CC	CT	GG	GA	GG	GG	CC	AA	CT	GG	AA	TT	CC	GG	CT	GA	CC	GG	AA	AA	AA	GG	GG	CC	CC	INS/DEL	CC	2138.83	418.172	3.07112	15.5	66.6	12.2
	K3	PPH	15	GA	GG	GG	GG	CC	GG	GA	CT	CC	GG	GG	GA	CC	CT	GG	GA	GG	GG	CC	AA	CT	GG	AA	TT	CC	GG	CT	GA	CC	GG	AA	AA	AA	GG	GG	CC	CC	INS/DEL	CC	2142.59	547.529	3.30849	13.1	66.2	15.7
	K7	PPH	5	GG	GG	GA	GT	CC	GT	GG	CC	CA	GG	CC	GG	TT	CC	GG	GG	GG	GG	CC	AG	TT	GG	AA	AT	CC	GG	CC	AA	CC	GC	AG	AG	AA	GG	GG	CC	CC	DEL/DEL	CT	1333.33	640.212	2.7656	17.9	64.2	16.2
	K7	PPH	10	GG	GG	GA	GT	CC	GT	GG	CC	CA	GG	CC	GG	TT	CC	GG	GG	GG	GG	CC	AG	TT	GG	AA	AT	CC	GG	CC	AA	CC	GC	AG	AG	AA	GG	GG	CC	CC	DEL/DEL	CT	2090.46	745.066	2.27065	15.9	66.2	12.2
	K7	PPH	15	GG	GG	GA	GT	CC	GT	GG	CC	CA	GG	CC	GG	TT	CC	GG	GG	GG	GG	CC	AG	TT	GG	AA	AT	CC	GG	CC	AA	CC	GC	AG	AG	AA	GG	GG	CC	CC	DEL/DEL	CT	2172.7	587.744	1.44768	13.7	67.1	7.6
	K8	PPH	5	GA	GG	GG	GG	CC	GG	GA	CC	CC	GG	GG	GG	CC	CC	GG	GG	GG	GG	CC	AA	TT	AG	AC	TT	CC	GG	CC	GA	CT	GG	AA	AA	AA	GG	GG	CC	CC	INS/DEL	CC	3942.15	2603.31	2.33414	19.4	63.8	21
	K8	PPH	10	GA	GG	GG	GG	CC	GG	GA	CC	CC	GG	GG	GG	CC	CC	GG	GG	GG	GG	CC	AA	TT	AG	AC	TT	CC	GG	CC	GA	CT	GG	AA	AA	AA	GG	GG	CC	CC	INS/DEL	CC	621.622	191.313	2.64527	17.8	63.3	14.3
	K8	PPH	15	GA	GG	GG	GG	CC	GG	GA	CC	CC	GG	GG	GG	CC	CC	GG	GG	GG	GG	CC	AA	TT	AG	AC	TT	CC	GG	CC	GA	CT	GG	AA	AA	AA	GG	GG	CC	CC	INS/DEL	CC	5372.85	1536.33	3.77188	20.1	65.7	15.4
	K10	PPH	5	GG	GG	GA	GT	CC	GT	GA	CT	CC	GG	GG	GG	CT	CC	GG	GG	GG	GG	CA	AA	TT	GG	AA	AT	CC	GG	CC	GA	CC	GC	AG	AG	AA	GG	GG	CC	CC	INS/DEL	CT	4900	2515.71	2.88699	20.1	65.3	22.5
	K10	PPH	10	GG	GG	GA	GT	CC	GT	GA	CT	CC	GG	GG	GG	CT	CC	GG	GG	GG	GG	CA	AA	TT	GG	AA	AT	CC	GG	CC	GA	CC	GC	AG	AG	AA	GG	GG	CC	CC	INS/DEL	CT	1944.09	501.906	2.89677	17.3	68.5	8.4
	K10	PPH	15	GG	GG	GA	GT	CC	GT	GA	CT	CC	GG	GG	GG	CT	CC	GG	GG	GG	GG	CA	AA	TT	GG	AA	AT	CC	GG	CC	GA	CC	GC	AG	AG	AA	GG	GG	CC	CC	INS/DEL	CT	1003.96	229.072	2.41736	14.9	67.9	8.5
	K11	PPH	5	GG	GG	GG	GG	CC	GG	GG	CC	AA	TT	CC	GG	TT	CC	GG	GG	GG	GG	CC	GG	TT	GG	AA	TT	CC	GG	CC	AA	CC	GG	AA	AA	AA	GG	GG	CC	CC	DEL/DEL	CC	806.533	297.487	2.74422	17.9	61.8	27.6
	K11	PPH	10	GG	GG	GG	GG	CC	GG	GG	CC	AA	TT	CC	GG	TT	CC	GG	GG	GG	GG	CC	GG	TT	GG	AA	TT	CC	GG	CC	AA	CC	GG	AA	AA	AA	GG	GG	CC	CC	DEL/DEL	CC	1799.22	442.495	3.41031	14.9	64.1	17
	K11	PPH	15	GG	GG	GG	GG	CC	GG	GG	CC	AA	TT	CC	GG	TT	CC	GG	GG	GG	GG	CC	GG	TT	GG	AA	TT	CC	GG	CC	AA	CC	GG	AA	AA	AA	GG	GG	CC	CC	DEL/DEL	CC	2592.07	1070.82	2.98342	16.1	64.9	24.9
	K12	PPH	5	GA	GG	GA	GT	CC	GT	GA	CC	CC	GG	GG	GG	CT	CC	GG	GG	GG	GG	CC	AA	TT	GG	AA	AT	CC	GG	CC	GA	CC	GC	AG	AG	AA	GG	GG	CC	CC	INS/DEL	CT	2264.15	722.642	1.20266	18	64.4	24
	K12	PPH	10	GA	GG	GA	GT	CC	GT	GA	CC	CC	GG	GG	GG	CT	CC	GG	GG	GG	GG	CC	AA	TT	GG	AA	AT	CC	GG	CC	GA	CC	GC	AG	AG	AA	GG	GG	CC	CC	INS/DEL	CT	1454.09	409.429	3.54901	15.7	66.8	12.4
	K12	PPH	15	GA	GG	GA	GT	CC	GT	GA	CC	CC	GG	GG	GG	CT	CC	GG	GG	GG	GG	CC	AA	TT	GG	AA	AT	CC	GG	CC	GA	CC	GC	AG	AG	AA	GG	GG	CC	CC	INS/DEL	CT	1259.69	255.039	3.47491	15.3	65.6	23.2
	K13	PPH	5	GG	GG	GG	GG	CC	GG	GA	CT	CC	GT	GG	GG	CC	CC	GG	GG	GG	GG	CC	AA	TT	AG	AC	TT	CC	GG	CC	GA	CT	GG	AA	AA	AA	GG	GG	CC	CC	INS/DEL	CC	4375.99	1592.42	3.05137	21.1	56.8	35
	K13	PPH	10	GG	GG	GG	GG	CC	GG	GA	CT	CC	GT	GG	GG	CC	CC	GG	GG	GG	GG	CC	AA	TT	AG	AC	TT	CC	GG	CC	GA	CT	GG	AA	AA	AA	GG	GG	CC	CC	INS/DEL	CC	1452.44	363.753	2.32483	18.4	63.7	19.5
	K13	PPH	15	GG	GG	GG	GG	CC	GG	GA	CT	CC	GT	GG	GG	CC	CC	GG	GG	GG	GG	CC	AA	TT	AG	AC	TT	CC	GG	CC	GA	CT	GG	AA	AA	AA	GG	GG	CC	CC	INS/DEL	CC	1444.88	247.244	3.65263	17.5	65.8	16.4
	K14	PPH	5	GG	GG	GA	GT	CC	GT	GG	CC	CA	GG	GC	GG	TT	CC	GG	GG	GG	GG	CA	AG	TT	GG	AA	AT	CC	GG	CC	AA	CC	GC	AG	AG	AA	GG	GG	CC	CC	DEL/DEL	CT	3579.32	1747.88	2.94318	18.8	63.7	43.7
	K14	PPH	10	GG	GG	GA	GT	CC	GT	GG	CC	CA	GG	GC	GG	TT	CC	GG	GG	GG	GG	CA	AG	TT	GG	AA	AT	CC	GG	CC	AA	CC	GC	AG	AG	AA	GG	GG	CC	CC	DEL/DEL	CT	2543.56	946.97	3.15966	13.4	64.7	19.7
	K14	PPH	15	GG	GG	GA	GT	CC	GT	GG	CC	CA	GG	GC	GG	TT	CC	GG	GG	GG	GG	CA	AG	TT	GG	AA	AT	CC	GG	CC	AA	CC	GC	AG	AG	AA	GG	GG	CC	CC	DEL/DEL	CT	1533.76	381.857	3.13066	16.2	67.7	18.9
	NJ6	PCH	5	GG	GG	GG	GG	CC	GG	GG	CC	AA	GG	CC	GG	TT	CC	GG	GG	GG	GG	CC	GG	TT	GG	AA	TT	CC	GG	CC	AA	CC	GG	AA	AA	AA	GG	GG	CC	CC	DEL/DEL	CC	1657.08	1126.11	1.78806	16.9	63.3	23
	NJ6	PCH	10	GG	GG	GG	GG	CC	GG	GG	CC	AA	GG	CC	GG	TT	CC	GG	GG	GG	GG	CC	GG	TT	GG	AA	TT	CC	GG	CC	AA	CC	GG	AA	AA	AA	GG	GG	CC	CC	DEL/DEL	CC	493.697	76.4706	2.98188	17	63.5	19.6
	NJ6	PCH	15	GG	GG	GG	GG	CC	GG	GG	CC	AA	GG	CC	GG	TT	CC	GG	GG	GG	GG	CC	GG	TT	GG	AA	TT	CC	GG	CC	AA	CC	GG	AA	AA	AA	GG	GG	CC	CC	DEL/DEL	CC	1964.37	492.205	3.14171	15.6	66.4	15.1
	NJ11	PCH	5	GG	GG	GG	GG	CC	GG	GG	CC	CA	GG	CC	GG	CT	CC	GG	GG	GG	GG	CC	AG	TT	GG	AA	TT	CC	GG	CC	AA	CC	GG	AA	AA	TT	CC	AA	CC	CC	DEL/DEL	CC	1059.21	861.842	4.024	18.3	63.1	15.8
	NJ11	PCH	10	GG	GG	GG	GG	CC	GG	GG	CC	CA	GG	CC	GG	CT	CC	GG	GG	GG	GG	CC	AG	TT	GG	AA	TT	CC	GG	CC	AA	CC	GG	AA	AA	TT	CC	AA	CC	CC	DEL/DEL	CC	445.99	79.6236	3.41634	16.6	65.1	18.4
	NJ11	PCH	15	GG	GG	GG	GG	CC	GG	GG	CC	CA	GG	CC	GG	CT	CC	GG	GG	GG	GG	CC	AG	TT	GG	AA	TT	CC	GG	CC	AA	CC	GG	AA	AA	TT	CC	AA	CC	CC	DEL/DEL	CC	933.065	243.145	3.05517	16.1	64.5	17.5
	NJ14	PCH	5	GG	GG	GG	GG	CC	GG	GG	CC	AA	TT	CC	GG	TT	CC	GG	GG	GG	GG	CC	GG	TT	GG	AA	TT	CC	GG	CC	AA	CC	GG	AA	AA	AA	GG	GG	CG	CC	DEL/DEL	CC	1562.5	1550.78	3.27917	20.3	64.6	16.4
	NJ14	PCH	10	GG	GG	GG	GG	CC	GG	GG	CC	AA	TT	CC	GG	TT	CC	GG	GG	GG	GG	CC	GG	TT	GG	AA	TT	CC	GG	CC	AA	CC	GG	AA	AA	AA	GG	GG	CG	CC	DEL/DEL	CC	1167.43	231.549	3.99437	16.8	65.1	17.8
	NJ14	PCH	15	GG	GG	GG	GG	CC	GG	GG	CC	AA	TT	CC	GG	TT	CC	GG	GG	GG	GG	CC	GG	TT	GG	AA	TT	CC	GG	CC	AA	CC	GG	AA	AA	AA	GG	GG	CG	CC	DEL/DEL	CC	1830.1	373.786	2.40927	15.6	66.6	12
	NJ16	PCH	5	GA	GG	GG	GG	CC	GG	GA	CT	CA	GG	GC	GG	CT	CC	GG	GG	GG	GG	CC	AG	TT	GG	AA	TT	CC	GG	CC	GA	CC	GG	AA	AA	AA	GG	GG	CC	CC	INS/DEL	CC	2223.08	1480.77	3.50803	17.8	62	21.8
	NJ16	PCH	10	GA	GG	GG	GG	CC	GG	GA	CT	CA	GG	GC	GG	CT	CC	GG	GG	GG	GG	CC	AG	TT	GG	AA	TT	CC	GG	CC	GA	CC	GG	AA	AA	AA	GG	GG	CC	CC	INS/DEL	CC	1027.58	247.702	4.73493	17.4	62.6	15.7
	NJ16	PCH	15	GA	GG	GG	GG	CC	GG	GA	CT	CA	GG	GC	GG	CT	CC	GG	GG	GG	GG	CC	AG	TT	GG	AA	TT	CC	GG	CC	GA	CC	GG	AA	AA	AA	GG	GG	CC	CC	INS/DEL	CC	1983.77	876.623	3.42237	15.6	63.3	13.6
	NJ31	PCH	10	GG	GG	GG	GG	CC	GG	GG	CC	CC	GG	GG	GG	CC	CC	GT	GG	GG	GG	CC	AA	TT	GG	AA	TT	CC	GG	TT	AA	TT	GG	AA	AA	TT	CC	AA	CC	CC	DEL/DEL	CC	2965.84	1381.99	2.50939	15	65.4	19.9
	NJ31	PCH	15	GG	GG	GG	GG	CC	GG	GG	CC	CC	GG	GG	GG	CC	CC	GT	GG	GG	GG	CC	AA	TT	GG	AA	TT	CC	GG	TT	AA	TT	GG	AA	AA	TT	CC	AA	CC	CC	DEL/DEL	CC	877.551	344.023	2.6173	12.1	65.1	11.1
	R6	PWH	5	GG	GG	GG	GG	CC	GG	GG	CC	CC	GG	GG	GG	CT	CC	GG	GG	GG	GG	CC	AA	TT	GG	AA	TT	CA	GA	CC	AA	CC	GC	AG	AG	AA	GG	GG	CC	CT	DEL/DEL	CT	1585.92	432.897	2.13246	18	63.4	12.3
	R6	PWH	10	GG	GG	GG	GG	CC	GG	GG	CC	CC	GG	GG	GG	CT	CC	GG	GG	GG	GG	CC	AA	TT	GG	AA	TT	CA	GA	CC	AA	CC	GC	AG	AG	AA	GG	GG	CC	CT	DEL/DEL	CT	299.716	58.0966	3.6015	19.6	64.8	16.9
	R6	PWH	15	GG	GG	GG	GG	CC	GG	GG	CC	CC	GG	GG	GG	CT	CC	GG	GG	GG	GG	CC	AA	TT	GG	AA	TT	CA	GA	CC	AA	CC	GC	AG	AG	AA	GG	GG	CC	CT	DEL/DEL	CT	1801.51	369.565	2.19632	15.5	65.6	25.8
	R11	PWH	5	GG	GG	GA	GT	CC	GT	GG	CC	CC	GG	GG	GG	TT	CC	GG	GG	GG	GG	CC	AA	TT	GG	AA	AT	CA	GA	CC	AA	CC	GC	AG	AG	AA	GG	GG	CC	CT	DEL/DEL	CT	1182.43	476.727	3.01576	22	61.9	22.4
	R11	PWH	10	GG	GG	GA	GT	CC	GT	GG	CC	CC	GG	GG	GG	TT	CC	GG	GG	GG	GG	CC	AA	TT	GG	AA	AT	CA	GA	CC	AA	CC	GC	AG	AG	AA	GG	GG	CC	CT	DEL/DEL	CT	809.278	105.67	3.68969	18	66.1	10.1
	R11	PWH	15	GG	GG	GA	GT	CC	GT	GG	CC	CC	GG	GG	GG	TT	CC	GG	GG	GG	GG	CC	AA	TT	GG	AA	AT	CA	GA	CC	AA	CC	GC	AG	AG	AA	GG	GG	CC	CT	DEL/DEL	CT	796.007	76.2153	2.93977	17.6	66.1	16.7
	R12	PWH	5	GG	GG	GG	GG	CC	GG	GG	CC	CC	GG	GG	GG	TT	CC	GG	GG	GG	GG	CC	AA	TT	GG	AA	TT	AA	AA	CC	AA	CC	GG	AA	AA	AA	GG	GG	CC	TT	DEL/DEL	CC	2739.3	1157.59	3.67322	13.6	45.4	11.1
	R12	PWH	10	GG	GG	GG	GG	CC	GG	GG	CC	CC	GG	GG	GG	TT	CC	GG	GG	GG	GG	CC	AA	TT	GG	AA	TT	AA	AA	CC	AA	CC	GG	AA	AA	AA	GG	GG	CC	TT	DEL/DEL	CC	602.885	109.615	3.57082	18.2	65.1	13.7
	R12	PWH	15	GG	GG	GG	GG	CC	GG	GG	CC	CC	GG	GG	GG	TT	CC	GG	GG	GG	GG	CC	AA	TT	GG	AA	TT	AA	AA	CC	AA	CC	GG	AA	AA	AA	GG	GG	CC	TT	DEL/DEL	CC	355.263	52.8947	2.37015	16.2	65.2	10
	R14	PWH	5	GG	GG	GG	GG	CT	GG	GG	CC	CC	GG	GG	GA	CT	CT	GG	GA	GG	GG	CC	AA	CT	GG	AA	TT	CA	GA	CT	AA	CC	GG	AA	AA	AA	GG	GG	CC	CT	DEL/DEL	CC	4762.71	1669.49	3.16277	20.6	61.8	29.2
	R14	PWH	10	GG	GG	GG	GG	CT	GG	GG	CC	CC	GG	GG	GA	CT	CT	GG	GA	GG	GG	CC	AA	CT	GG	AA	TT	CA	GA	CT	AA	CC	GG	AA	AA	AA	GG	GG	CC	CT	DEL/DEL	CC	1971.09	168.857	2.92402	18.3	65.3	16.5
	R14	PWH	15	GG	GG	GG	GG	CT	GG	GG	CC	CC	GG	GG	GA	CT	CT	GG	GA	GG	GG	CC	AA	CT	GG	AA	TT	CA	GA	CT	AA	CC	GG	AA	AA	AA	GG	GG	CC	CT	DEL/DEL	CC	2188.52	562.295	2.66128	15.2	63.8	18.9
	R19	PWH	5	GG	GG	GG	GG	CT	GG	GG	CC	CC	GG	GG	GA	CC	CT	GG	GA	GG	GG	CC	AA	CT	GG	AA	TT	CC	GG	CT	AA	CC	GC	AG	AG	AA	GG	GG	CC	CC	DEL/DEL	CC	3419.71	1901.46	3.31702	20.4	61.9	15.8
	R19	PWH	10	GG	GG	GG	GG	CT	GG	GG	CC	CC	GG	GG	GA	CC	CT	GG	GA	GG	GG	CC	AA	CT	GG	AA	TT	CC	GG	CT	AA	CC	GC	AG	AG	AA	GG	GG	CC	CC	DEL/DEL	CC	990.119	118.379	3.00696	17.8	64.7	13.2
	R19	PWH	15	GG	GG	GG	GG	CT	GG	GG	CC	CC	GG	GG	GA	CC	CT	GG	GA	GG	GG	CC	AA	CT	GG	AA	TT	CC	GG	CT	AA	CC	GC	AG	AG	AA	GG	GG	CC	CC	DEL/DEL	CC	1996.34	348.901	1.99748	17.7	66.2	15.4
	R21	PWH	5	GG	GG	GG	GG	CC	GG	GG	CC	CC	GG	GG	GG	TT	CC	GG	GG	GG	GG	CC	AA	TT	GG	AA	TT	AA	AA	CC	AA	CC	GG	AA	AA	AA	GG	GG	CC	TT	DEL/DEL	CC	2084.46	1587.84	2.14305	19.5	64.8	10.3
	R21	PWH	10	GG	GG	GG	GG	CC	GG	GG	CC	CC	GG	GG	GG	TT	CC	GG	GG	GG	GG	CC	AA	TT	GG	AA	TT	AA	AA	CC	AA	CC	GG	AA	AA	AA	GG	GG	CC	TT	DEL/DEL	CC	522.539	75.1295	2.33986	17.4	66.8	7.8
	R21	PWH	15	GG	GG	GG	GG	CC	GG	GG	CC	CC	GG	GG	GG	TT	CC	GG	GG	GG	GG	CC	AA	TT	GG	AA	TT	AA	AA	CC	AA	CC	GG	AA	AA	AA	GG	GG	CC	TT	DEL/DEL	CC	2673.41	884.393	2.0694	16.3	67.3	7
	R25	PWH	5	GG	GG	GG	GT	CC	GT	GG	CC	CA	GG	GC	GG	TT	CC	GG	GG	GG	GG	CA	AG	TT	GG	AA	AT	CC	GG	CC	AA	CC	GC	AG	AG	AA	GG	GG	CC	CC	DEL/DEL	CT	721.264	189.368	3.55086	17.3	62.1	13.3
	R25	PWH	10	GG	GG	GG	GT	CC	GT	GG	CC	CA	GG	GC	GG	TT	CC	GG	GG	GG	GG	CA	AG	TT	GG	AA	AT	CC	GG	CC	AA	CC	GC	AG	AG	AA	GG	GG	CC	CC	DEL/DEL	CT	2093.25	1326.39	3.05681	15.7	65.4	13.8
	R25	PWH	15	GG	GG	GG	GT	CC	GT	GG	CC	CA	GG	GC	GG	TT	CC	GG	GG	GG	GG	CA	AG	TT	GG	AA	AT	CC	GG	CC	AA	CC	GC	AG	AG	AA	GG	GG	CC	CC	DEL/DEL	CT	2233.5	347.716	3.14636	20	68.5	6.4
	R27	PWH	5	GG	GG	GG	GG	CC	GG	GG	CC	CC	GG	GG	GG	TT	CC	GG	GG	GG	GG	CC	AA	TT	GG	AA	TT	AA	AA	CC	AA	CC	GG	AA	AA	AA	GG	GG	CC	TT	DEL/DEL	CC	1962.18	1218.49	2.94497	18.1	62.8	26
	R27	PWH	10	GG	GG	GG	GG	CC	GG	GG	CC	CC	GG	GG	GG	TT	CC	GG	GG	GG	GG	CC	AA	TT	GG	AA	TT	AA	AA	CC	AA	CC	GG	AA	AA	AA	GG	GG	CC	TT	DEL/DEL	CC	704.545	106.469	3.47845	17.3	67	15.9
	R27	PWH	15	GG	GG	GG	GG	CC	GG	GG	CC	CC	GG	GG	GG	TT	CC	GG	GG	GG	GG	CC	AA	TT	GG	AA	TT	AA	AA	CC	AA	CC	GG	AA	AA	AA	GG	GG	CC	TT	DEL/DEL	CC	29.5265	1529.25	2.97197	15.1	67	20.4
	S0	PPH	10	GG	GG	GA	GT	CC	GT	GG	CC	CC	GG	GG	GG	CT	CC	GG	GG	GG	GG	CC	AA	TT	AG	AC	AT	CC	GG	CC	AA	CT	GC	AG	AG	AA	GG	GG	CC	CC	DEL/DEL	CT	912.791	295.736	1.78042	16.8	64.3	16.8
	S0	PPH	15	GG	GG	GA	GT	CC	GT	GG	CC	CC	GG	GG	GG	CT	CC	GG	GG	GG	GG	CC	AA	TT	AG	AC	AT	CC	GG	CC	AA	CT	GC	AG	AG	AA	GG	GG	CC	CC	DEL/DEL	CT	1167.23	385.98	3.90424	18.1	64.4	18.3
	S2	PPH	5	GG	GG	GA	GT	CT	GT	GG	CC	CC	GG	GG	GA	CT	CC	GG	GG	GG	GG	CA	AA	CT	GG	AA	AT	CC	GG	CT	AA	CC	GC	AG	AG	AA	GG	GG	CC	CC	DEL/DEL	CT	7134.62	3061.54	4.25689	19.6	64.2	28.2
	S2	PPH	10	GG	GG	GA	GT	CT	GT	GG	CC	CC	GG	GG	GA	CT	CC	GG	GG	GG	GG	CA	AA	CT	GG	AA	AT	CC	GG	CT	AA	CC	GC	AG	AG	AA	GG	GG	CC	CC	DEL/DEL	CT	1544.42	1097.72	4.0499	18.8	64.2	19.6
	S2	PPH	15	GG	GG	GA	GT	CT	GT	GG	CC	CC	GG	GG	GA	CT	CC	GG	GG	GG	GG	CA	AA	CT	GG	AA	AT	CC	GG	CT	AA	CC	GC	AG	AG	AA	GG	GG	CC	CC	DEL/DEL	CT	848.624	251.147	2.27727	16.3	67.6	16.5
	S3	PPH	5	GA	GG	GA	GG	CT	GG	GG	CC	CA	GG	GC	GA	CT	CC	GG	GG	GG	GG	CC	AG	CT	GG	AA	TT	CC	GG	CT	AA	CC	GC	AG	AG	AA	GG	GG	CC	CC	DEL/DEL	CC	1229.05	723.464	2.06173	17.2	65.9	16.8
	S3	PPH	0	GA	GG	GA	GG	CT	GG	GG	CC	CA	GG	GC	GA	CT	CC	GG	GG	GG	GG	CC	AG	CT	GG	AA	TT	CC	GG	CT	AA	CC	GC	AG	AG	AA	GG	GG	CC	CC	DEL/DEL	CC	1241.67	386.875	1.97389	14.3	63.5	14.1
	S3	PPH	15	GA	GG	GA	GG	CT	GG	GG	CC	CA	GG	GC	GA	CT	CC	GG	GG	GG	GG	CC	AG	CT	GG	AA	TT	CC	GG	CT	AA	CC	GC	AG	AG	AA	GG	GG	CC	CC	DEL/DEL	CC	3038.32	627.737	2.26116	16.2	64.4	23.7
	S4	PPH	5	GA	GG	GA	GG	CT	GG	GG	CT	CC	GG	GG	GG	CT	CC	GG	GG	GG	GG	CC	AA	TT	GG	AA	TT	CC	GG	CT	AA	CC	GC	AG	AG	AA	GG	GG	CC	CC	DEL/DEL	CT	2055.26	766.846	2.09458	20.3	64.3	24.5
	S4	PPH	10	GA	GG	GA	GG	CT	GG	GG	CT	CC	GG	GG	GG	CT	CC	GG	GG	GG	GG	CC	AA	TT	GG	AA	TT	CC	GG	CT	AA	CC	GC	AG	AG	AA	GG	GG	CC	CC	DEL/DEL	CT	1711.68	810.219	2.50214	15.9	62	15.8
	S4	PPH	15	GA	GG	GA	GG	CT	GG	GG	CT	CC	GG	GG	GG	CT	CC	GG	GG	GG	GG	CC	AA	TT	GG	AA	TT	CC	GG	CT	AA	CC	GC	AG	AG	AA	GG	GG	CC	CC	DEL/DEL	CT	1321.75	372.197	2.27307	15	65.5	14.3
	S5	PPH	5	GG	GG	GA	GG	CC	GG	GG	CC	CC	GG	GG	GG	CT	CC	GG	GG	GG	GG	CC	AA	TT	GG	AA	AT	CC	GG	CC	GA	CT	GC	AG	AG	TA	GC	GA	CC	CC	INS/DEL	CT	2033.8	898.019	2.62124	11.9	61.5	14.7
	S5	PPH	10	GG	GG	GA	GG	CC	GG	GG	CC	CC	GG	GG	GG	CT	CC	GG	GG	GG	GG	CC	AA	TT	GG	AA	AT	CC	GG	CC	GA	CT	GC	AG	AG	TA	GC	GA	CC	CC	INS/DEL	CT	1463.82	342.105	1.61351	16.7	64.1	15.3
	S5	PPH	15	GG	GG	GA	GG	CC	GG	GG	CC	CC	GG	GG	GG	CT	CC	GG	GG	GG	GG	CC	AA	TT	GG	AA	AT	CC	GG	CC	GA	CT	GC	AG	AG	TA	GC	GA	CC	CC	INS/DEL	CT	2531.25	420.536	1.42713	14	64.9	11.5
	Horse breeds acronyms: PPH - Polish Primitive Horse, PWH - Polish Warmblood Horse, PCH - Polish Coldblood Horse.
